# Supplementary material for: Relating protein functional diversity to cell type number identifies genes that determine dynamic aspects of chromatin organisation as potential contributors to organismal complexity
Source: PLoS One. 2017 Sep 25;12(9):e0185409. doi: 10.1371/journal.pone.0185409 (PMC5612723; doi:10.1371/journal.pone.0185409)
Supplement: S1 Data — (XLSX) [file pone.0185409.s001.xlsx]

## Sheet: Sheet1
gene	isoforms	paralogues	motifs	iso_log	par_log	mot_log	complexity	name	species	human_name
WBGene00000018	3	3	9	1.58496	1.58496	3.16993	6.33985	abl-1	caenorhabditis_elegans	ABL1
ENSCING00000003255	1	6	3	0	2.58496	1.58496	4.16993	0	ciona_intestinalis	ABL1
FBgn0000017	10	3	30	3.32193	1.58496	4.90689	9.81378	Abl	drosophila_melanogaster	ABL1
ENSGALG00000003875	1	14	3	0	3.80735	1.58496	5.39232	ABL1	gallus_gallus	ABL1
ENSG00000097007	3	13	6	1.58496	3.70044	2.58496	7.87036	ABL1	homo_sapiens	ABL1
ENSMMUG00000012499	2	11	6	1	3.45943	2.58496	7.04439	ABL1	macaca_mulatta	ABL1
ENSMUSG00000026842	4	13	7	2	3.70044	2.80735	8.50779	Abl1	mus_musculus	ABL1
ENSTRUG00000014808	4	15	15	2	3.90689	3.90689	9.81378	abl1	takifugu_rubripes	ABL1
ENSXETG00000001464	1	13	3	0	3.70044	1.58496	5.2854	abl1	xenopus_tropicalis	ABL1
WBGene00009475	3	2	0	1.58496	1		2.58496	F36F2.1	caenorhabditis_elegans	ABRA
FBgn0035384	2	2	0	1	1		2	CG2113	drosophila_melanogaster	ABRA
ENSGALG00000041043	1	2	0	0	1		1	ABRA	gallus_gallus	ABRA
ENSG00000174429	1	1	0	0	0		0	ABRA	homo_sapiens	ABRA
ENSMMUG00000017850	1	1	0	0	0		0	ABRA	macaca_mulatta	ABRA
ENSMUSG00000042895	1	1	0	0	0		0	Abra	mus_musculus	ABRA
ENSTRUG00000003433	1	2	0	0	1		1	abrab	takifugu_rubripes	ABRA
ENSXETG00000006498	1	1	0	0	0		0	abra	xenopus_tropicalis	ABRA
WBGene00019005	1	1	0	0	0		0	F57B10.8	caenorhabditis_elegans	ABT1
ENSCING00000004346	1	1	0	0	0		0	0	ciona_intestinalis	ABT1
FBgn0052708	1	6	1	0	2.58496	0	2.58496	CG32708	drosophila_melanogaster	ABT1
ENSG00000146109	1	1	0	0	0		0	ABT1	homo_sapiens	ABT1
ENSMMUG00000006914	1	1	0	0	0		0	ABT1	macaca_mulatta	ABT1
ENSMUSG00000036376	1	1	0	0	0		0	Abt1	mus_musculus	ABT1
ENSTRUG00000002298	3	1	0	1.58496	0		1.58496	abt1	takifugu_rubripes	ABT1
ENSXETG00000005684	1	1	0	0	0		0	abt1	xenopus_tropicalis	ABT1
ENSG00000261459	1	7	5	0	2.80735	2.32193	5.12928	AC002310.11	homo_sapiens	AC002310.11
ENSG00000267022	1	18	12	0	4.16993	3.58496	7.75489	AC084219.2	homo_sapiens	AC084219.2
ENSGALG00000009061	1	5	0	0	2.32193		2.32193	ACTL6A	gallus_gallus	ACTL6A
ENSG00000136518	4	4	0	2	2		4	ACTL6A	homo_sapiens	ACTL6A
ENSMMUG00000009742	2	6	0	1	2.58496		3.58496	ACTL6A	macaca_mulatta	ACTL6A
ENSMUSG00000027671	3	6	0	1.58496	2.58496		4.16993	Actl6a	mus_musculus	ACTL6A
ENSTRUG00000017587	1	2	0	0	1		1	actl6a	takifugu_rubripes	ACTL6A
ENSXETG00000007260	1	3	0	0	1.58496		1.58496	actl6a	xenopus_tropicalis	ACTL6A
WBGene00022774	2	2	0	1	1		2	swsn-6	caenorhabditis_elegans	ACTL6B
ENSCING00000005212	1	8	0	0	3		3	0	ciona_intestinalis	ACTL6B
FBgn0025716	1	2	0	0	1		1	Bap55	drosophila_melanogaster	ACTL6B
ENSGALG00000030087	1	5	0	0	2.32193		2.32193	ACTL6B	gallus_gallus	ACTL6B
ENSG00000077080	2	4	0	1	2		3	ACTL6B	homo_sapiens	ACTL6B
ENSMMUG00000007461	1	6	0	0	2.58496		2.58496	ACTL6B	macaca_mulatta	ACTL6B
ENSMUSG00000029712	5	6	0	2.32193	2.58496		4.90689	Actl6b	mus_musculus	ACTL6B
ENSXETG00000033860	1	3	0	0	1.58496		1.58496	0	xenopus_tropicalis	ACTL6B
ENSGALG00000007989	3	2	6	1.58496	1	2.58496	5.16993	ADNP	gallus_gallus	ADNP
ENSG00000101126	6	2	10	2.58496	1	3.32193	6.90689	ADNP	homo_sapiens	ADNP
ENSMMUG00000002761	1	2	2	0	1	1	2	ADNP	macaca_mulatta	ADNP
ENSMUSG00000051149	2	2	4	1	1	2	4	Adnp	mus_musculus	ADNP
ENSTRUG00000004840	2	3	2	1	1.58496	1	3.58496	adnpb	takifugu_rubripes	ADNP
ENSXETG00000012300	1	2	2	0	1	1	2	adnp	xenopus_tropicalis	ADNP
ENSGALG00000035669	1	2	1	0	1	0	1	ADNP2	gallus_gallus	ADNP2
ENSG00000101544	5	2	1	2.32193	1	0	3.32193	ADNP2	homo_sapiens	ADNP2
ENSMMUG00000013710	2	2	2	1	1	1	3	ADNP2	macaca_mulatta	ADNP2
ENSMUSG00000053950	1	2	1	0	1	0	1	Adnp2	mus_musculus	ADNP2
ENSTRUG00000008726	4	3	2	2	1.58496	1	4.58496	adnp2b	takifugu_rubripes	ADNP2
ENSXETG00000014810	1	2	1	0	1	0	1	adnp2	xenopus_tropicalis	ADNP2
ENSCING00000013284	1	1	1	0	0	0	0	0	ciona_intestinalis	ADRB2
ENSGALG00000040035	1	15	1	0	3.90689	0	3.90689	ADRB2	gallus_gallus	ADRB2
ENSG00000169252	1	14	1	0	3.80735	0	3.80735	ADRB2	homo_sapiens	ADRB2
ENSMMUG00000002214	1	16	1	0	4	0	4	ADRB2	macaca_mulatta	ADRB2
ENSMUSG00000045730	1	23	1	0	4.52356	0	4.52356	Adrb2	mus_musculus	ADRB2
ENSTRUG00000009069	1	28	1	0	4.80735	0	4.80735	adrb2a	takifugu_rubripes	ADRB2
ENSGALG00000041834	3	8	3	1.58496	3	1.58496	6.16993	AEBP1	gallus_gallus	AEBP1
ENSG00000106624	4	8	2	2	3	1	6	AEBP1	homo_sapiens	AEBP1
ENSMMUG00000002422	2	8	2	1	3	1	5	AEBP1	macaca_mulatta	AEBP1
ENSMUSG00000020473	2	8	2	1	3	1	5	Aebp1	mus_musculus	AEBP1
ENSTRUG00000018622	3	12	6	1.58496	3.58496	2.58496	7.75489	aebp1	takifugu_rubripes	AEBP1
ENSXETG00000032698	1	8	6	0	3	2.58496	5.58496	AEBP1	xenopus_tropicalis	AEBP1
ENSCING00000003436	1	1	1	0	0	0	0	zf(c2h2)-34	ciona_intestinalis	AEBP2
FBgn0086655	4	1	4	2	0	2	4	jing	drosophila_melanogaster	AEBP2
ENSGALG00000038026	1	1	2	0	0	1	1	0	gallus_gallus	AEBP2
ENSG00000139154	7	1	9	2.80735	0	3.16993	5.97728	AEBP2	homo_sapiens	AEBP2
ENSMMUG00000016243	5	1	7	2.32193	0	2.80735	5.12928	AEBP2	macaca_mulatta	AEBP2
ENSMUSG00000030232	7	1	13	2.80735	0	3.70044	6.50779	Aebp2	mus_musculus	AEBP2
ENSTRUG00000010318	3	2	6	1.58496	1	2.58496	5.16993	aebp2	takifugu_rubripes	AEBP2
ENSXETG00000008185	2	1	4	1	0	2	3	aebp2	xenopus_tropicalis	AEBP2
ENSGALG00000029503	1	8	0	0	3		3	0	gallus_gallus	AES
ENSG00000104964	4	6	0	2	2.58496		4.58496	AES	homo_sapiens	AES
ENSMUSG00000054452	1	7	0	0	2.80735		2.80735	Aes	mus_musculus	AES
ENSXETG00000014365	1	4	0	0	2		2	aes	xenopus_tropicalis	AES
ENSGALG00000043935	1	5	0	0	2.32193		2.32193	AFF1	gallus_gallus	AFF1
ENSG00000172493	8	4	0	3	2		5	AFF1	homo_sapiens	AFF1
ENSMMUG00000014076	5	5	0	2.32193	2.32193		4.64386	AFF1	macaca_mulatta	AFF1
ENSMUSG00000029313	3	4	0	1.58496	2		3.58496	Aff1	mus_musculus	AFF1
ENSTRUG00000014005	7	3	4	2.80735	1.58496	2	6.39232	0	takifugu_rubripes	AFF1
ENSXETG00000019955	1	4	1	0	2	0	2	aff1	xenopus_tropicalis	AFF1
ENSGALG00000009168	1	5	0	0	2.32193		2.32193	AFF2	gallus_gallus	AFF2
ENSG00000155966	5	4	0	2.32193	2		4.32193	AFF2	homo_sapiens	AFF2
ENSMMUG00000000466	4	5	0	2	2.32193		4.32193	AFF2	macaca_mulatta	AFF2
ENSMUSG00000031189	1	4	0	0	2		2	Aff2	mus_musculus	AFF2
ENSXETG00000019630	1	4	1	0	2	0	2	aff2	xenopus_tropicalis	AFF2
ENSGALG00000016767	1	4	0	0	2		2	0	gallus_gallus	AFF3
ENSG00000144218	12	4	0	3.58496	2		5.58496	AFF3	homo_sapiens	AFF3
ENSMMUG00000022836	1	5	0	0	2.32193		2.32193	AFF3	macaca_mulatta	AFF3
ENSMUSG00000037138	3	4	0	1.58496	2		3.58496	Aff3	mus_musculus	AFF3
ENSTRUG00000014426	2	3	2	1	1.58496	1	3.58496	0	takifugu_rubripes	AFF3
ENSXETG00000030016	3	4	5	1.58496	2	2.32193	5.90689	0	xenopus_tropicalis	AFF3
ENSCING00000005955	1	1	1	0	0	0	0	0	ciona_intestinalis	AFF4
FBgn0041111	8	1	0	3	0		3	lilli	drosophila_melanogaster	AFF4
ENSGALG00000030147	2	5	0	1	2.32193		3.32193	AFF4	gallus_gallus	AFF4
ENSG00000072364	4	4	0	2	2		4	AFF4	homo_sapiens	AFF4
ENSMMUG00000015640	3	5	0	1.58496	2.32193		3.90689	AFF4	macaca_mulatta	AFF4
ENSMUSG00000049470	3	4	0	1.58496	2		3.58496	Aff4	mus_musculus	AFF4
ENSTRUG00000008087	5	3	5	2.32193	1.58496	2.32193	6.22882	aff4	takifugu_rubripes	AFF4
ENSXETG00000004169	1	4	3	0	2	1.58496	3.58496	aff4	xenopus_tropicalis	AFF4
WBGene00000106	2	25	4	1	4.64386	2	7.64386	alg-2	caenorhabditis_elegans	AGO2
ENSCING00000007310	1	5	2	0	2.32193	1	3.32193	0	ciona_intestinalis	AGO2
FBgn0262739	4	5	8	2	2.32193	3	7.32193	AGO1	drosophila_melanogaster	AGO2
ENSGALG00000040957	1	6	2	0	2.58496	1	3.58496	AGO2	gallus_gallus	AGO2
ENSG00000123908	3	8	4	1.58496	3	2	6.58496	AGO2	homo_sapiens	AGO2
ENSMMUG00000008045	4	9	8	2	3.16993	3	8.16993	AGO2	macaca_mulatta	AGO2
ENSMUSG00000036698	1	7	2	0	2.80735	1	3.80735	Ago2	mus_musculus	AGO2
ENSTRUG00000007370	6	6	12	2.58496	2.58496	3.58496	8.75489	ago2	takifugu_rubripes	AGO2
ENSXETG00000023755	1	7	3	0	2.80735	1.58496	4.39232	ago2	xenopus_tropicalis	AGO2
ENSGALG00000010836	2	4	4	1	2	2	5	0	gallus_gallus	AHR
ENSG00000106546	1	3	2	0	1.58496	1	2.58496	AHR	homo_sapiens	AHR
ENSMMUG00000012203	1	2	2	0	1	1	2	0	macaca_mulatta	AHR
ENSMUSG00000019256	1	2	2	0	1	1	2	Ahr	mus_musculus	AHR
ENSTRUG00000018462	1	5	2	0	2.32193	1	3.32193	ahr2c	takifugu_rubripes	AHR
ENSXETG00000022784	1	2	1	0	1	0	1	ahr	xenopus_tropicalis	AHR
WBGene00000096	2	1	3	1	0	1.58496	2.58496	ahr-1	caenorhabditis_elegans	AHRR
ENSCING00000009407	1	1	2	0	0	1	1	ahr	ciona_intestinalis	AHRR
FBgn0003513	3	1	9	1.58496	0	3.16993	4.75489	ss	drosophila_melanogaster	AHRR
ENSGALG00000013402	1	4	2	0	2	1	3	AHRR	gallus_gallus	AHRR
ENSG00000063438	9	3	8	3.16993	1.58496	3	7.75489	AHRR	homo_sapiens	AHRR
ENSMMUG00000000752	10	2	14	3.32193	1	3.80735	8.12928	PDCD6	macaca_mulatta	AHRR
ENSMUSG00000021575	2	2	3	1	1	1.58496	3.58496	Ahrr	mus_musculus	AHRR
ENSTRUG00000003745	2	5	5	1	2.32193	2.32193	5.64386	ahrrb	takifugu_rubripes	AHRR
ENSXETG00000006186	1	2	1	0	1	0	1	ahrr	xenopus_tropicalis	AHRR
WBGene00016966	1	1	2	0	0	1	1	C56C10.10	caenorhabditis_elegans	AIP
ENSCING00000004992	1	1	0	0	0		0	0	ciona_intestinalis	AIP
FBgn0030345	2	1	4	1	0	2	3	CG1847	drosophila_melanogaster	AIP
ENSGALG00000040247	3	2	6	1.58496	1	2.58496	5.16993	AIP	gallus_gallus	AIP
ENSG00000110711	3	2	4	1.58496	1	2	4.58496	AIP	homo_sapiens	AIP
ENSMMUG00000011817	1	2	3	0	1	1.58496	2.58496	AIP	macaca_mulatta	AIP
ENSMUSG00000024847	3	2	4	1.58496	1	2	4.58496	Aip	mus_musculus	AIP
ENSTRUG00000004014	1	3	1	0	1.58496	0	1.58496	aip	takifugu_rubripes	AIP
ENSXETG00000017438	1	2	2	0	1	1	2	aip	xenopus_tropicalis	AIP
ENSG00000160224	1	1	3	0	0	1.58496	1.58496	AIRE	homo_sapiens	AIRE
ENSMMUG00000004168	1	1	3	0	0	1.58496	1.58496	AIRE	macaca_mulatta	AIRE
ENSMUSG00000000731	11	1	33	3.45943	0	5.04439	8.50383	Aire	mus_musculus	AIRE
ENSTRUG00000004715	2	1	2	1	0	1	2	aire	takifugu_rubripes	AIRE
ENSG00000129474	7	11	13	2.80735	3.45943	3.70044	9.96723	AJUBA	homo_sapiens	AJUBA
ENSMMUG00000008475	2	12	6	1	3.58496	2.58496	7.16993	AJUBA	macaca_mulatta	AJUBA
ENSMUSG00000022178	1	11	3	0	3.45943	1.58496	5.04439	Ajuba	mus_musculus	AJUBA
ENSTRUG00000008572	2	13	7	1	3.70044	2.80735	7.50779	AJUBA	takifugu_rubripes	AJUBA
WBGene00008458	1	1	0	0	0		0	E02H1.6	caenorhabditis_elegans	AK6
ENSCING00000008938	1	1	0	0	0		0	0	ciona_intestinalis	AK6
FBgn0033754	1	1	0	0	0		0	Ak6	drosophila_melanogaster	AK6
ENSGALG00000020534	1	1	0	0	0		0	AK6	gallus_gallus	AK6
ENSG00000085231	5	1	0	2.32193	0		2.32193	AK6	homo_sapiens	AK6
ENSMMUG00000043517	4	2	0	2	1		3	0	macaca_mulatta	AK6
ENSTRUG00000003164	1	1	0	0	0		0	zgc:86811	takifugu_rubripes	AK6
ENSXETG00000018174	1	1	0	0	0		0	ak6	xenopus_tropicalis	AK6
ENSGALG00000027213	1	15	2	0	3.90689	1	4.90689	ALX1	gallus_gallus	ALX1
ENSG00000180318	1	15	2	0	3.90689	1	4.90689	ALX1	homo_sapiens	ALX1
ENSMUSG00000036602	2	13	4	1	3.70044	2	6.70044	Alx1	mus_musculus	ALX1
ENSTRUG00000012686	2	16	4	1	4	2	7	alx1	takifugu_rubripes	ALX1
ENSXETG00000021397	1	13	2	0	3.70044	1	4.70044	alx1	xenopus_tropicalis	ALX1
ENSGALG00000025867	1	15	1	0	3.90689	0	3.90689	0	gallus_gallus	ALX3
ENSG00000156150	1	15	1	0	3.90689	0	3.90689	ALX3	homo_sapiens	ALX3
ENSMUSG00000014603	1	13	1	0	3.70044	0	3.70044	Alx3	mus_musculus	ALX3
ENSTRUG00000003032	1	16	2	0	4	1	5	0	takifugu_rubripes	ALX3
ENSGALG00000032584	1	15	2	0	3.90689	1	4.90689	Alx-4	gallus_gallus	ALX4
ENSG00000052850	1	15	2	0	3.90689	1	4.90689	ALX4	homo_sapiens	ALX4
ENSMUSG00000040310	2	13	3	1	3.70044	1.58496	6.2854	Alx4	mus_musculus	ALX4
ENSTRUG00000017056	1	16	2	0	4	1	5	alx4a	takifugu_rubripes	ALX4
ENSXETG00000007545	2	13	2	1	3.70044	1	5.70044	alx4	xenopus_tropicalis	ALX4
ENSG00000227059	2	1	2	1	0	1	2	ANHX	homo_sapiens	ANHX
ENSMMUG00000001259	1	1	1	0	0	0	0	ANHX	macaca_mulatta	ANHX
ENSCING00000004417	1	2	5	0	1	2.32193	3.32193	0	ciona_intestinalis	ANKRD1
ENSGALG00000006491	2	6	10	1	2.58496	3.32193	6.90689	ANKRD1	gallus_gallus	ANKRD1
ENSG00000148677	1	6	5	0	2.58496	2.32193	4.90689	ANKRD1	homo_sapiens	ANKRD1
ENSMMUG00000006632	1	8	5	0	3	2.32193	5.32193	ANKRD1	macaca_mulatta	ANKRD1
ENSMUSG00000024803	1	7	5	0	2.80735	2.32193	5.12928	Ankrd1	mus_musculus	ANKRD1
ENSTRUG00000003306	2	5	10	1	2.32193	3.32193	6.64386	ankrd1a	takifugu_rubripes	ANKRD1
ENSXETG00000021783	1	6	5	0	2.58496	2.32193	4.90689	ankrd1	xenopus_tropicalis	ANKRD1
ENSCING00000012242	1	1	4	0	0	2	2	0	ciona_intestinalis	ANKRD30A
ENSGALG00000009104	3	1	18	1.58496	0	4.16993	5.75489	0	gallus_gallus	ANKRD30A
ENSG00000148513	4	31	20	2	4.9542	4.32193	11.2761	ANKRD30A	homo_sapiens	ANKRD30A
ENSTRUG00000016302	5	1	29	2.32193	0	4.85798	7.17991	0	takifugu_rubripes	ANKRD30A
ENSXETG00000021831	1	1	4	0	0	2	2	ankrd26	xenopus_tropicalis	ANKRD30A
WBGene00001410	5	1	15	2.32193	0	3.90689	6.22882	feh-1	caenorhabditis_elegans	APBB1
ENSGALG00000046164	1	4	2	0	2	1	3	APBB1	gallus_gallus	APBB1
ENSG00000166313	16	3	37	4	1.58496	5.20945	10.7944	APBB1	homo_sapiens	APBB1
ENSMMUG00000007723	6	3	18	2.58496	1.58496	4.16993	8.33985	APBB1	macaca_mulatta	APBB1
ENSMUSG00000037032	17	3	28	4.08746	1.58496	4.80735	10.4798	Apbb1	mus_musculus	APBB1
ENSTRUG00000006654	2	4	6	1	2	2.58496	5.58496	apbb1	takifugu_rubripes	APBB1
WBGene00001372	3	1	2	1.58496	0	1	2.58496	exo-3	caenorhabditis_elegans	APEX1
ENSCING00000008137	1	1	0	0	0		0	0	ciona_intestinalis	APEX1
FBgn0004584	2	1	2	1	0	1	2	Rrp1	drosophila_melanogaster	APEX1
ENSG00000100823	13	2	10	3.70044	1	3.32193	8.02237	APEX1	homo_sapiens	APEX1
ENSMMUG00000048039	2	2	1	1	1	0	2	APEX1	macaca_mulatta	APEX1
ENSMUSG00000035960	4	2	3	2	1	1.58496	4.58496	Apex1	mus_musculus	APEX1
ENSTRUG00000004268	2	2	0	1	1		2	apex1	takifugu_rubripes	APEX1
ENSXETG00000024773	1	2	0	0	1		1	apex1	xenopus_tropicalis	APEX1
ENSGALG00000030879	1	11	1	0	3.45943	0	3.45943	AR	gallus_gallus	AR
ENSG00000169083	7	12	6	2.80735	3.58496	2.58496	8.97728	AR	homo_sapiens	AR
ENSMMUG00000011437	9	13	8	3.16993	3.70044	3	9.87036	AR	macaca_mulatta	AR
ENSMUSG00000046532	1	12	1	0	3.58496	0	3.58496	Ar	mus_musculus	AR
ENSTRUG00000012421	1	20	1	0	4.32193	0	4.32193	ar	takifugu_rubripes	AR
ENSXETG00000005089	1	13	1	0	3.70044	0	3.70044	ar	xenopus_tropicalis	AR
ENSG00000186103	1	1	1	0	0	0	0	ARGFX	homo_sapiens	ARGFX
ENSMMUG00000016395	1	1	1	0	0	0	0	ARGFX	macaca_mulatta	ARGFX
WBGene00010374	3	1	3	1.58496	0	1.58496	3.16993	rga-5	caenorhabditis_elegans	ARHGAP35
ENSCING00000023216	1	1	1	0	0	0	0	0	ciona_intestinalis	ARHGAP35
FBgn0026375	7	1	35	2.80735	0	5.12928	7.93664	RhoGAPp190	drosophila_melanogaster	ARHGAP35
ENSGALG00000036101	2	2	10	1	1	3.32193	5.32193	ARHGAP35	gallus_gallus	ARHGAP35
ENSG00000160007	3	2	14	1.58496	1	3.80735	6.39232	ARHGAP35	homo_sapiens	ARHGAP35
ENSMMUG00000011332	3	2	13	1.58496	1	3.70044	6.2854	ARHGAP35	macaca_mulatta	ARHGAP35
ENSMUSG00000058230	2	2	10	1	1	3.32193	5.32193	Arhgap35	mus_musculus	ARHGAP35
ENSTRUG00000012205	5	3	6	2.32193	1.58496	2.58496	6.49185	arhgap35a	takifugu_rubripes	ARHGAP35
ENSXETG00000018284	1	2	2	0	1	1	2	arhgap35	xenopus_tropicalis	ARHGAP35
ENSGALG00000029316	2	11	2	1	3.45943	1	5.45943	0	gallus_gallus	ARID1A
ENSG00000117713	8	7	6	3	2.80735	2.58496	8.39232	ARID1A	homo_sapiens	ARID1A
ENSMMUG00000012697	4	7	3	2	2.80735	1.58496	6.39232	ARID1A	macaca_mulatta	ARID1A
ENSMUSG00000007880	4	7	3	2	2.80735	1.58496	6.39232	Arid1a	mus_musculus	ARID1A
ENSTRUG00000012325	4	9	25	2	3.16993	4.64386	9.81378	arid1ab	takifugu_rubripes	ARID1A
ENSXETG00000020695	1	7	8	0	2.80735	3	5.80735	arid1a	xenopus_tropicalis	ARID1A
WBGene00002717	4	3	3	2	1.58496	1.58496	5.16993	let-526	caenorhabditis_elegans	ARID1B
ENSCING00000014057	1	3	0	0	1.58496		1.58496	0	ciona_intestinalis	ARID1B
FBgn0261885	6	3	6	2.58496	1.58496	2.58496	6.75489	osa	drosophila_melanogaster	ARID1B
ENSGALG00000013683	1	11	1	0	3.45943	0	3.45943	ARID1B	gallus_gallus	ARID1B
ENSG00000049618	19	7	11	4.24793	2.80735	3.45943	10.5147	ARID1B	homo_sapiens	ARID1B
ENSMMUG00000002270	2	7	2	1	2.80735	1	4.80735	ARID1B	macaca_mulatta	ARID1B
ENSMUSG00000069729	3	7	3	1.58496	2.80735	1.58496	5.97728	Arid1b	mus_musculus	ARID1B
ENSTRUG00000011231	3	9	12	1.58496	3.16993	3.58496	8.33985	0	takifugu_rubripes	ARID1B
ENSXETG00000033586	1	6	2	0	2.58496	1	3.58496	0	xenopus_tropicalis	ARID1B
WBGene00007433	1	1	2	0	0	1	1	swsn-7	caenorhabditis_elegans	ARID2
ENSCING00000011332	1	1	1	0	0	0	0	0	ciona_intestinalis	ARID2
FBgn0042085	1	1	2	0	0	1	1	Bap170	drosophila_melanogaster	ARID2
ENSGALG00000033074	2	1	4	1	0	2	3	ARID2	gallus_gallus	ARID2
ENSG00000189079	5	1	4	2.32193	0	2	4.32193	ARID2	homo_sapiens	ARID2
ENSMMUG00000015962	3	1	4	1.58496	0	2	3.58496	ARID2	macaca_mulatta	ARID2
ENSMUSG00000033237	2	1	3	1	0	1.58496	2.58496	Arid2	mus_musculus	ARID2
ENSTRUG00000004073	2	1	5	1	0	2.32193	3.32193	arid2	takifugu_rubripes	ARID2
ENSXETG00000014656	1	1	3	0	0	1.58496	1.58496	arid2	xenopus_tropicalis	ARID2
ENSGALG00000026231	1	11	2	0	3.45943	1	4.45943	ARID3A	gallus_gallus	ARID3A
ENSG00000116017	2	7	4	1	2.80735	2	5.80735	ARID3A	homo_sapiens	ARID3A
ENSMMUG00000002278	1	7	2	0	2.80735	1	3.80735	ARID3A	macaca_mulatta	ARID3A
ENSMUSG00000019564	4	7	6	2	2.80735	2.58496	7.39232	Arid3a	mus_musculus	ARID3A
ENSTRUG00000004701	2	9	4	1	3.16993	2	6.16993	arid3a	takifugu_rubripes	ARID3A
ENSXETG00000021613	2	7	4	1	2.80735	2	5.80735	arid3a	xenopus_tropicalis	ARID3A
ENSGALG00000001376	1	11	2	0	3.45943	1	4.45943	ARID3B	gallus_gallus	ARID3B
ENSG00000179361	3	7	5	1.58496	2.80735	2.32193	6.71425	ARID3B	homo_sapiens	ARID3B
ENSMMUG00000001568	1	7	2	0	2.80735	1	3.80735	ARID3B	macaca_mulatta	ARID3B
ENSMUSG00000004661	6	7	7	2.58496	2.80735	2.80735	8.19967	Arid3b	mus_musculus	ARID3B
ENSTRUG00000015670	1	9	2	0	3.16993	1	4.16993	0	takifugu_rubripes	ARID3B
ENSXETG00000010647	1	7	1	0	2.80735	0	2.80735	arid3b	xenopus_tropicalis	ARID3B
WBGene00000476	1	3	2	0	1.58496	1	2.58496	cfi-1	caenorhabditis_elegans	ARID3C
ENSCING00000020478	1	3	2	0	1.58496	1	2.58496	ci-dril1/2	ciona_intestinalis	ARID3C
FBgn0004795	5	3	10	2.32193	1.58496	3.32193	7.22882	retn	drosophila_melanogaster	ARID3C
ENSGALG00000005839	2	11	4	1	3.45943	2	6.45943	ARID3C	gallus_gallus	ARID3C
ENSG00000205143	1	7	2	0	2.80735	1	3.80735	ARID3C	homo_sapiens	ARID3C
ENSMMUG00000020786	1	7	2	0	2.80735	1	3.80735	ARID3C	macaca_mulatta	ARID3C
ENSMUSG00000066224	4	7	6	2	2.80735	2.58496	7.39232	Arid3c	mus_musculus	ARID3C
ENSTRUG00000013561	1	9	1	0	3.16993	0	3.16993	0	takifugu_rubripes	ARID3C
ENSGALG00000012037	3	11	3	1.58496	3.45943	1.58496	6.62936	ARID4A	gallus_gallus	ARID4A
ENSG00000032219	7	7	5	2.80735	2.80735	2.32193	7.93664	ARID4A	homo_sapiens	ARID4A
ENSMMUG00000003514	4	7	3	2	2.80735	1.58496	6.39232	ARID4A	macaca_mulatta	ARID4A
ENSMUSG00000048118	3	7	2	1.58496	2.80735	1	5.39232	Arid4a	mus_musculus	ARID4A
ENSTRUG00000008557	6	9	16	2.58496	3.16993	4	9.75489	arid4a	takifugu_rubripes	ARID4A
ENSXETG00000011968	2	7	5	1	2.80735	2.32193	6.12928	arid4a	xenopus_tropicalis	ARID4A
WBGene00044689	9	3	6	3.16993	1.58496	2.58496	7.33985	arid-1	caenorhabditis_elegans	ARID4B
ENSCING00000009489	1	3	2	0	1.58496	1	2.58496	0	ciona_intestinalis	ARID4B
FBgn0085451	2	3	1	1	1.58496	0	2.58496	CG34422	drosophila_melanogaster	ARID4B
ENSGALG00000034003	3	11	2	1.58496	3.45943	1	6.04439	ARID4B	gallus_gallus	ARID4B
ENSG00000054267	5	7	4	2.32193	2.80735	2	7.12928	ARID4B	homo_sapiens	ARID4B
ENSMMUG00000007141	2	7	2	1	2.80735	1	4.80735	ARID4B	macaca_mulatta	ARID4B
ENSMUSG00000039219	6	7	5	2.58496	2.80735	2.32193	7.71425	Arid4b	mus_musculus	ARID4B
ENSTRUG00000002893	6	9	17	2.58496	3.16993	4.08746	9.84235	tomm20a	takifugu_rubripes	ARID4B
ENSXETG00000024651	2	7	3	1	2.80735	1.58496	5.39232	arid4b	xenopus_tropicalis	ARID4B
ENSCING00000013308	1	2	0	0	1		1	0	ciona_intestinalis	ARID5A
ENSGALG00000039206	1	2	1	0	1	0	1	ARID5A	gallus_gallus	ARID5A
ENSG00000196843	2	2	2	1	1	1	3	ARID5A	homo_sapiens	ARID5A
ENSMMUG00000030744	1	2	1	0	1	0	1	ARID5A	macaca_mulatta	ARID5A
ENSMUSG00000037447	7	2	5	2.80735	1	2.32193	6.12928	Arid5a	mus_musculus	ARID5A
ENSCING00000013307	1	2	1	0	1	0	1	0	ciona_intestinalis	ARID5B
ENSGALG00000031534	1	2	1	0	1	0	1	ARID5B	gallus_gallus	ARID5B
ENSG00000150347	2	2	2	1	1	1	3	ARID5B	homo_sapiens	ARID5B
ENSMMUG00000000424	3	2	3	1.58496	1	1.58496	4.16993	ARID5B	macaca_mulatta	ARID5B
ENSMUSG00000019947	1	2	1	0	1	0	1	Arid5b	mus_musculus	ARID5B
ENSTRUG00000010671	3	1	6	1.58496	0	2.58496	4.16993	si:dkey-247f17.3	takifugu_rubripes	ARID5B
ENSXETG00000014055	1	1	1	0	0	0	0	arid5b	xenopus_tropicalis	ARID5B
ENSCING00000020180	1	1	0	0	0		0	0	ciona_intestinalis	ARL2BP
ENSGALG00000039116	2	2	0	1	1		2	ARL2BP	gallus_gallus	ARL2BP
ENSG00000102931	3	1	0	1.58496	0		1.58496	ARL2BP	homo_sapiens	ARL2BP
ENSMMUG00000048941	1	1	0	0	0		0	ARL2BP	macaca_mulatta	ARL2BP
ENSMUSG00000031776	3	1	0	1.58496	0		1.58496	Arl2bp	mus_musculus	ARL2BP
ENSTRUG00000008319	1	1	0	0	0		0	arl2bp	takifugu_rubripes	ARL2BP
ENSXETG00000018410	1	1	0	0	0		0	arl2bp	xenopus_tropicalis	ARL2BP
ENSGALG00000000751	5	14	12	2.32193	3.80735	3.58496	9.71425	ARNT	gallus_gallus	ARNT
ENSG00000143437	4	13	12	2	3.70044	3.58496	9.2854	ARNT	homo_sapiens	ARNT
ENSMMUG00000000541	6	12	18	2.58496	3.58496	4.16993	10.3399	ARNT	macaca_mulatta	ARNT
ENSMUSG00000015522	6	13	13	2.58496	3.70044	3.70044	9.98584	Arnt	mus_musculus	ARNT
ENSTRUG00000014504	5	16	15	2.32193	4	3.90689	10.2288	ARNT	takifugu_rubripes	ARNT
ENSXETG00000008942	2	11	8	1	3.45943	3	7.45943	arnt	xenopus_tropicalis	ARNT
WBGene00000095	2	3	6	1	1.58496	2.58496	5.16993	aha-1	caenorhabditis_elegans	ARNT2
ENSCING00000008102	1	4	3	0	2	1.58496	3.58496	arnt	ciona_intestinalis	ARNT2
FBgn0264075	2	6	6	1	2.58496	2.58496	6.16993	tgo	drosophila_melanogaster	ARNT2
ENSGALG00000006445	3	14	8	1.58496	3.80735	3	8.39232	ARNT2	gallus_gallus	ARNT2
ENSG00000172379	5	13	12	2.32193	3.70044	3.58496	9.60733	ARNT2	homo_sapiens	ARNT2
ENSMMUG00000011566	6	12	17	2.58496	3.58496	4.08746	10.2574	ARNT2	macaca_mulatta	ARNT2
ENSMUSG00000015709	7	13	14	2.80735	3.70044	3.80735	10.3151	Arnt2	mus_musculus	ARNT2
ENSTRUG00000000793	10	16	20	3.32193	4	4.32193	11.6439	arnt2	takifugu_rubripes	ARNT2
ENSXETG00000012988	2	11	6	1	3.45943	2.58496	7.04439	arnt2	xenopus_tropicalis	ARNT2
ENSGALG00000005378	2	14	6	1	3.80735	2.58496	7.39232	ARNTL	gallus_gallus	ARNTL
ENSG00000133794	14	13	20	3.80735	3.70044	4.32193	11.8297	ARNTL	homo_sapiens	ARNTL
ENSMMUG00000009690	4	12	7	2	3.58496	2.80735	8.39232	ARNTL	macaca_mulatta	ARNTL
ENSMUSG00000055116	4	13	12	2	3.70044	3.58496	9.2854	Arntl	mus_musculus	ARNTL
ENSTRUG00000008391	5	16	15	2.32193	4	3.90689	10.2288	arntl1a	takifugu_rubripes	ARNTL
ENSXETG00000024204	1	11	2	0	3.45943	1	4.45943	arntl	xenopus_tropicalis	ARNTL
FBgn0023094	1	6	3	0	2.58496	1.58496	4.16993	cyc	drosophila_melanogaster	ARNTL2
ENSGALG00000014096	1	14	3	0	3.80735	1.58496	5.39232	ARNTL2	gallus_gallus	ARNTL2
ENSG00000029153	8	13	24	3	3.70044	4.58496	11.2854	ARNTL2	homo_sapiens	ARNTL2
ENSMMUG00000023249	4	12	12	2	3.58496	3.58496	9.16993	ARNTL2	macaca_mulatta	ARNTL2
ENSMUSG00000040187	4	13	12	2	3.70044	3.58496	9.2854	Arntl2	mus_musculus	ARNTL2
ENSTRUG00000007832	5	16	14	2.32193	4	3.80735	10.1293	arntl2 (1 of many)	takifugu_rubripes	ARNTL2
WBGene00000195	1	1	0	0	0		0	arr-1	caenorhabditis_elegans	ARRB1
ENSCING00000003590	1	1	0	0	0		0	0	ciona_intestinalis	ARRB1
FBgn0040206	2	4	0	1	2		3	krz	drosophila_melanogaster	ARRB1
ENSGALG00000033601	1	3	0	0	1.58496		1.58496	0	gallus_gallus	ARRB1
ENSG00000137486	4	4	0	2	2		4	ARRB1	homo_sapiens	ARRB1
ENSMMUG00000017529	2	4	0	1	2		3	ARRB1	macaca_mulatta	ARRB1
ENSMUSG00000018909	6	4	0	2.58496	2		4.58496	Arrb1	mus_musculus	ARRB1
ENSTRUG00000000165	1	6	0	0	2.58496		2.58496	0	takifugu_rubripes	ARRB1
ENSXETG00000009605	1	4	0	0	2		2	arrb1	xenopus_tropicalis	ARRB1
ENSGALG00000033279	2	15	4	1	3.90689	2	6.90689	RAX1	gallus_gallus	ARX
ENSG00000004848	2	15	2	1	3.90689	1	5.90689	ARX	homo_sapiens	ARX
ENSMUSG00000035277	2	13	4	1	3.70044	2	6.70044	Arx	mus_musculus	ARX
ENSTRUG00000007885	2	16	4	1	4	2	7	arxa	takifugu_rubripes	ARX
ENSXETG00000021832	1	13	2	0	3.70044	1	4.70044	arx	xenopus_tropicalis	ARX
ENSGALG00000037082	1	3	1	0	1.58496	0	1.58496	ASCL1	gallus_gallus	ASCL1
ENSG00000139352	1	5	1	0	2.32193	0	2.32193	ASCL1	homo_sapiens	ASCL1
ENSMMUG00000005747	2	4	2	1	2	1	4	ASCL1	macaca_mulatta	ASCL1
ENSMUSG00000020052	1	5	1	0	2.32193	0	2.32193	Ascl1	mus_musculus	ASCL1
ENSTRUG00000012801	1	2	1	0	1	0	1	ascl1a	takifugu_rubripes	ASCL1
FBgn0000022	1	4	1	0	2	0	2	ac	drosophila_melanogaster	ASCL2
ENSG00000183734	1	5	1	0	2.32193	0	2.32193	ASCL2	homo_sapiens	ASCL2
ENSMMUG00000001322	1	4	1	0	2	0	2	ASCL2	macaca_mulatta	ASCL2
ENSMUSG00000009248	2	5	2	1	2.32193	1	4.32193	Ascl2	mus_musculus	ASCL2
ENSXETG00000002872	1	2	2	0	1	1	2	ascl2	xenopus_tropicalis	ASCL2
ENSGALG00000036725	1	3	1	0	1.58496	0	1.58496	ASCL3	gallus_gallus	ASCL3
ENSG00000176009	1	5	1	0	2.32193	0	2.32193	ASCL3	homo_sapiens	ASCL3
ENSMMUG00000001997	1	4	1	0	2	0	2	ASCL3	macaca_mulatta	ASCL3
ENSMUSG00000035951	1	5	1	0	2.32193	0	2.32193	Ascl3	mus_musculus	ASCL3
ENSG00000187855	1	5	1	0	2.32193	0	2.32193	ASCL4	homo_sapiens	ASCL4
ENSMUSG00000085111	1	5	1	0	2.32193	0	2.32193	Ascl4	mus_musculus	ASCL4
WBGene00001952	1	1	1	0	0	0	0	hlh-6	caenorhabditis_elegans	ASCL5
ENSCING00000016140	1	1	1	0	0	0	0	0	ciona_intestinalis	ASCL5
ENSGALG00000019304	1	3	1	0	1.58496	0	1.58496	0	gallus_gallus	ASCL5
ENSG00000232237	2	5	2	1	2.32193	1	4.32193	ASCL5	homo_sapiens	ASCL5
ENSMMUG00000017419	1	4	1	0	2	0	2	ASCL5	macaca_mulatta	ASCL5
ENSMUSG00000097918	1	5	1	0	2.32193	0	2.32193	Ascl5	mus_musculus	ASCL5
ENSXETG00000026272	1	2	1	0	1	0	1	ascl3	xenopus_tropicalis	ASCL5
ENSCING00000007922	2	7	10	1	2.80735	3.32193	7.12928	0	ciona_intestinalis	ASH1L
FBgn0005386	2	7	8	1	2.80735	3	6.80735	ash1	drosophila_melanogaster	ASH1L
ENSGALG00000014638	1	11	5	0	3.45943	2.32193	5.78136	ASH1L	gallus_gallus	ASH1L
ENSG00000116539	3	13	10	1.58496	3.70044	3.32193	8.60733	ASH1L	homo_sapiens	ASH1L
ENSMMUG00000023146	5	15	10	2.32193	3.90689	3.32193	9.55075	ASH1L	macaca_mulatta	ASH1L
ENSMUSG00000028053	2	13	10	1	3.70044	3.32193	8.02237	Ash1l	mus_musculus	ASH1L
ENSTRUG00000011623	1	13	8	0	3.70044	3	6.70044	ash1l	takifugu_rubripes	ASH1L
WBGene00012458	3	1	2	1.58496	0	1	2.58496	ash-2	caenorhabditis_elegans	ASH2L
ENSCING00000000019	1	1	1	0	0	0	0	ash2-like	ciona_intestinalis	ASH2L
FBgn0000139	3	1	3	1.58496	0	1.58496	3.16993	ash2	drosophila_melanogaster	ASH2L
ENSGALG00000003233	1	1	1	0	0	0	0	ASH2L	gallus_gallus	ASH2L
ENSG00000129691	6	1	5	2.58496	0	2.32193	4.90689	ASH2L	homo_sapiens	ASH2L
ENSMMUG00000013675	5	1	5	2.32193	0	2.32193	4.64386	ASH2L	macaca_mulatta	ASH2L
ENSMUSG00000031575	5	1	5	2.32193	0	2.32193	4.64386	Ash2l	mus_musculus	ASH2L
ENSTRUG00000018620	1	1	1	0	0	0	0	ash2l	takifugu_rubripes	ASH2L
ENSXETG00000009007	1	1	1	0	0	0	0	ash2l	xenopus_tropicalis	ASH2L
FBgn0261823	4	1	0	2	0		2	Asx	drosophila_melanogaster	ASXL1
ENSGALG00000006612	3	3	0	1.58496	1.58496		3.16993	ASXL1	gallus_gallus	ASXL1
ENSG00000171456	8	3	0	3	1.58496		4.58496	ASXL1	homo_sapiens	ASXL1
ENSMMUG00000007117	5	3	0	2.32193	1.58496		3.90689	ASXL1	macaca_mulatta	ASXL1
ENSMUSG00000042548	1	3	0	0	1.58496		1.58496	Asxl1	mus_musculus	ASXL1
ENSTRUG00000007502	1	2	7	0	1	2.80735	3.80735	asxl1	takifugu_rubripes	ASXL1
ENSXETG00000033607	1	3	1	0	1.58496	0	1.58496	0	xenopus_tropicalis	ASXL1
ENSGALG00000036038	3	5	6	1.58496	2.32193	2.58496	6.49185	0	gallus_gallus	ATF1
ENSG00000123268	3	3	4	1.58496	1.58496	2	5.16993	ATF1	homo_sapiens	ATF1
ENSMMUG00000048857	1	3	2	0	1.58496	1	2.58496	ATF1	macaca_mulatta	ATF1
ENSMUSG00000023027	6	3	4	2.58496	1.58496	2	6.16993	Atf1	mus_musculus	ATF1
ENSTRUG00000008032	2	4	4	1	2	2	5	atf1	takifugu_rubripes	ATF1
ENSXETG00000007299	2	2	4	1	1	2	4	atf1	xenopus_tropicalis	ATF1
ENSGALG00000009287	2	3	3	1	1.58496	1.58496	4.16993	ATF2	gallus_gallus	ATF2
ENSG00000115966	11	4	14	3.45943	2	3.80735	9.26679	ATF2	homo_sapiens	ATF2
ENSMMUG00000003947	9	3	13	3.16993	1.58496	3.70044	8.45533	ATF2	macaca_mulatta	ATF2
ENSMUSG00000027104	11	4	14	3.45943	2	3.80735	9.26679	Atf2	mus_musculus	ATF2
ENSTRUG00000017553	4	5	11	2	2.32193	3.45943	7.78136	atf2	takifugu_rubripes	ATF2
ENSXETG00000007566	1	4	3	0	2	1.58496	3.58496	atf2	xenopus_tropicalis	ATF2
ENSGALG00000025887	1	2	1	0	1	0	1	ATF3	gallus_gallus	ATF3
ENSG00000162772	8	2	8	3	1	3	7	ATF3	homo_sapiens	ATF3
ENSMMUG00000012185	3	2	3	1.58496	1	1.58496	4.16993	ATF3	macaca_mulatta	ATF3
ENSMUSG00000026628	2	2	2	1	1	1	3	Atf3	mus_musculus	ATF3
ENSTRUG00000015975	1	3	1	0	1.58496	0	1.58496	atf3	takifugu_rubripes	ATF3
ENSXETG00000014375	1	1	1	0	0	0	0	atf3	xenopus_tropicalis	ATF3
ENSGALG00000012135	2	1	2	1	0	1	2	ATF4	gallus_gallus	ATF4
ENSG00000128272	3	2	3	1.58496	1	1.58496	4.16993	ATF4	homo_sapiens	ATF4
ENSMUSG00000042406	1	2	1	0	1	0	1	Atf4	mus_musculus	ATF4
ENSTRUG00000001898	2	4	4	1	2	2	5	atf4a	takifugu_rubripes	ATF4
ENSXETG00000024806	1	3	1	0	1.58496	0	1.58496	atf4	xenopus_tropicalis	ATF4
ENSCING00000011762	1	1	1	0	0	0	0	atf4/5	ciona_intestinalis	ATF5
ENSG00000169136	5	2	2	2.32193	1	1	4.32193	ATF5	homo_sapiens	ATF5
ENSMUSG00000038539	3	2	2	1.58496	1	1	3.58496	Atf5	mus_musculus	ATF5
ENSTRUG00000016588	2	4	1	1	2	0	3	atf5a	takifugu_rubripes	ATF5
ENSXETG00000008803	1	3	1	0	1.58496	0	1.58496	atf5	xenopus_tropicalis	ATF5
ENSGALG00000032278	1	1	1	0	0	0	0	ATF6	gallus_gallus	ATF6
ENSG00000118217	1	2	1	0	1	0	1	ATF6	homo_sapiens	ATF6
ENSMMUG00000004049	1	2	1	0	1	0	1	ATF6	macaca_mulatta	ATF6
ENSMUSG00000026663	1	2	1	0	1	0	1	Atf6	mus_musculus	ATF6
ENSTRUG00000006660	5	2	5	2.32193	1	2.32193	5.64386	atf6	takifugu_rubripes	ATF6
ENSXETG00000004747	2	2	4	1	1	2	4	atf6	xenopus_tropicalis	ATF6
WBGene00000222	1	1	1	0	0	0	0	atf-6	caenorhabditis_elegans	ATF6B
ENSCING00000014618	1	1	0	0	0		0	0	ciona_intestinalis	ATF6B
FBgn0033010	3	1	3	1.58496	0	1.58496	3.16993	Atf6	drosophila_melanogaster	ATF6B
ENSG00000168468	3	1	2	1.58496	0	1	2.58496	ATF6B	homo_sapiens	ATF6B
ENSMMUG00000015229	3	2	3	1.58496	1	1.58496	4.16993	ATF6B	macaca_mulatta	ATF6B
ENSMUSG00000015461	2	2	2	1	1	1	3	Atf6b	mus_musculus	ATF6B
ENSTRUG00000013516	3	2	4	1.58496	1	2	4.58496	ATF6B	takifugu_rubripes	ATF6B
ENSXETG00000005164	1	2	1	0	1	0	1	atf6b	xenopus_tropicalis	ATF6B
ENSG00000170653	8	4	9	3	2	3.16993	8.16993	ATF7	homo_sapiens	ATF7
ENSMMUG00000022313	5	3	8	2.32193	1.58496	3	6.90689	ATF7	macaca_mulatta	ATF7
ENSMUSG00000099083	9	4	11	3.16993	2	3.45943	8.62936	Atf7	mus_musculus	ATF7
ENSCING00000000570	1	1	1	0	0	0	0	0	ciona_intestinalis	ATF7IP
FBgn0027499	2	1	0	1	0		1	wde	drosophila_melanogaster	ATF7IP
ENSGALG00000011814	1	1	1	0	0	0	0	ATF7IP	gallus_gallus	ATF7IP
ENSG00000171681	20	2	4	4.32193	1	2	7.32193	ATF7IP	homo_sapiens	ATF7IP
ENSMMUG00000003664	1	2	0	0	1		1	0	macaca_mulatta	ATF7IP
ENSMUSG00000030213	8	2	1	3	1	0	4	Atf7ip	mus_musculus	ATF7IP
ENSTRUG00000000026	2	1	4	1	0	2	3	atf7ip	takifugu_rubripes	ATF7IP
ENSXETG00000031812	1	1	3	0	0	1.58496	1.58496	ATF7IP	xenopus_tropicalis	ATF7IP
ENSGALG00000014554	2	5	0	1	2.32193		3.32193	ATN1	gallus_gallus	ATN1
ENSG00000111676	2	5	0	1	2.32193		3.32193	ATN1	homo_sapiens	ATN1
ENSMMUG00000010201	2	5	0	1	2.32193		3.32193	ATN1	macaca_mulatta	ATN1
ENSMUSG00000004263	2	6	0	1	2.58496		3.58496	Atn1	mus_musculus	ATN1
ENSTRUG00000008865	3	6	17	1.58496	2.58496	4.08746	8.25739	ATN1	takifugu_rubripes	ATN1
ENSXETG00000023922	1	4	4	0	2	2	4	atn1	xenopus_tropicalis	ATN1
WBGene00003018	1	3	1	0	1.58496	0	1.58496	lin-32	caenorhabditis_elegans	ATOH1
ENSCING00000013361	1	3	1	0	1.58496	0	1.58496	0	ciona_intestinalis	ATOH1
FBgn0010433	1	5	1	0	2.32193	0	2.32193	ato	drosophila_melanogaster	ATOH1
ENSG00000172238	1	10	1	0	3.32193	0	3.32193	ATOH1	homo_sapiens	ATOH1
ENSMMUG00000002367	1	10	1	0	3.32193	0	3.32193	ATOH1	macaca_mulatta	ATOH1
ENSMUSG00000073043	1	10	1	0	3.32193	0	3.32193	Atoh1	mus_musculus	ATOH1
ENSTRUG00000012647	1	13	1	0	3.70044	0	3.70044	atoh1a	takifugu_rubripes	ATOH1
ENSXETG00000023279	1	9	1	0	3.16993	0	3.16993	atoh1	xenopus_tropicalis	ATOH1
WBGene00003595	1	3	1	0	1.58496	0	1.58496	ngn-1	caenorhabditis_elegans	ATOH7
FBgn0024249	1	5	1	0	2.32193	0	2.32193	cato	drosophila_melanogaster	ATOH7
ENSGALG00000003931	1	8	1	0	3	0	3	ATOH7	gallus_gallus	ATOH7
ENSG00000179774	1	10	1	0	3.32193	0	3.32193	ATOH7	homo_sapiens	ATOH7
ENSMMUG00000015131	1	10	1	0	3.32193	0	3.32193	ATOH7	macaca_mulatta	ATOH7
ENSMUSG00000036816	1	10	1	0	3.32193	0	3.32193	Atoh7	mus_musculus	ATOH7
ENSTRUG00000017954	1	13	1	0	3.70044	0	3.70044	atoh7	takifugu_rubripes	ATOH7
ENSXETG00000023575	1	9	1	0	3.16993	0	3.16993	atoh7	xenopus_tropicalis	ATOH7
ENSCING00000008710	1	1	2	0	0	1	1	0	ciona_intestinalis	ATOH8
FBgn0002931	2	1	2	1	0	1	2	net	drosophila_melanogaster	ATOH8
ENSGALG00000033083	1	1	1	0	0	0	0	ATOH8	gallus_gallus	ATOH8
ENSG00000168874	1	1	1	0	0	0	0	ATOH8	homo_sapiens	ATOH8
ENSMMUG00000047424	2	1	2	1	0	1	2	ATOH8	macaca_mulatta	ATOH8
ENSMUSG00000037621	1	1	1	0	0	0	0	Atoh8	mus_musculus	ATOH8
ENSTRUG00000000986	1	1	1	0	0	0	0	0	takifugu_rubripes	ATOH8
ENSCING00000000395	1	1	0	0	0		0	0	ciona_intestinalis	ATXN7L3
FBgn0036804	1	1	0	0	0		0	Sgf11	drosophila_melanogaster	ATXN7L3
ENSGALG00000030899	3	1	3	1.58496	0	1.58496	3.16993	0	gallus_gallus	ATXN7L3
ENSG00000087152	7	2	5	2.80735	1	2.32193	6.12928	ATXN7L3	homo_sapiens	ATXN7L3
ENSMMUG00000019923	2	2	2	1	1	1	3	ATXN7L3	macaca_mulatta	ATXN7L3
ENSMUSG00000059995	5	2	5	2.32193	1	2.32193	5.64386	Atxn7l3	mus_musculus	ATXN7L3
ENSTRUG00000016684	2	1	2	1	0	1	2	atxn7l3	takifugu_rubripes	ATXN7L3
ENSXETG00000027265	1	1	0	0	0		0	atxn7l3	xenopus_tropicalis	ATXN7L3
ENSGALG00000015828	1	4	2	0	2	1	3	BACH1	gallus_gallus	BACH1
ENSG00000156273	12	6	9	3.58496	2.58496	3.16993	9.33985	BACH1	homo_sapiens	BACH1
ENSMMUG00000011095	3	6	4	1.58496	2.58496	2	6.16993	BACH1	macaca_mulatta	BACH1
ENSMUSG00000025612	1	6	2	0	2.58496	1	3.58496	Bach1	mus_musculus	BACH1
ENSTRUG00000014936	3	9	5	1.58496	3.16993	2.32193	7.07682	bach1a	takifugu_rubripes	BACH1
ENSXETG00000020266	1	6	2	0	2.58496	1	3.58496	bach1	xenopus_tropicalis	BACH1
ENSCING00000014767	1	2	1	0	1	0	1	0	ciona_intestinalis	BACH2
ENSGALG00000015605	1	4	2	0	2	1	3	BACH2	gallus_gallus	BACH2
ENSG00000112182	5	6	8	2.32193	2.58496	3	7.90689	BACH2	homo_sapiens	BACH2
ENSMMUG00000009736	2	6	3	1	2.58496	1.58496	5.16993	BACH2	macaca_mulatta	BACH2
ENSMUSG00000040270	3	6	6	1.58496	2.58496	2.58496	6.75489	Bach2	mus_musculus	BACH2
ENSTRUG00000001002	4	9	2	2	3.16993	1	6.16993	bach2b	takifugu_rubripes	BACH2
ENSXETG00000019126	1	6	2	0	2.58496	1	3.58496	bach2	xenopus_tropicalis	BACH2
ENSGALG00000005872	3	1	2	1.58496	0	1	2.58496	BANP	gallus_gallus	BANP
ENSG00000172530	14	1	7	3.80735	0	2.80735	6.61471	BANP	homo_sapiens	BANP
ENSMMUG00000009473	4	1	4	2	0	2	4	BANP	macaca_mulatta	BANP
ENSMUSG00000025316	8	1	5	3	0	2.32193	5.32193	Banp	mus_musculus	BANP
ENSTRUG00000004864	7	1	2	2.80735	0	1	3.80735	banp	takifugu_rubripes	BANP
ENSXETG00000016600	2	1	0	1	0		1	banp	xenopus_tropicalis	BANP
ENSG00000125492	2	16	2	1	4	1	6	BARHL1	homo_sapiens	BARHL1
ENSMUSG00000026805	3	17	3	1.58496	4.08746	1.58496	7.25739	Barhl1	mus_musculus	BARHL1
ENSTRUG00000013775	1	23	1	0	4.52356	0	4.52356	0	takifugu_rubripes	BARHL1
WBGene00000451	1	5	1	0	2.32193	0	2.32193	ceh-30	caenorhabditis_elegans	BARHL2
FBgn0030408	1	8	1	0	3	0	3	CG11085	drosophila_melanogaster	BARHL2
ENSGALG00000040069	1	16	1	0	4	0	4	BARHL2	gallus_gallus	BARHL2
ENSG00000143032	1	16	1	0	4	0	4	BARHL2	homo_sapiens	BARHL2
ENSMMUG00000013939	1	8	1	0	3	0	3	BARHL2	macaca_mulatta	BARHL2
ENSMUSG00000034384	1	17	1	0	4.08746	0	4.08746	Barhl2	mus_musculus	BARHL2
ENSTRUG00000012862	2	23	3	1	4.52356	1.58496	7.10852	barhl2	takifugu_rubripes	BARHL2
ENSXETG00000023986	1	16	1	0	4	0	4	barhl2	xenopus_tropicalis	BARHL2
ENSGALG00000035557	1	16	1	0	4	0	4	BARX1B	gallus_gallus	BARX1
ENSG00000131668	2	16	2	1	4	1	6	BARX1	homo_sapiens	BARX1
ENSMMUG00000008058	1	8	1	0	3	0	3	BARX1	macaca_mulatta	BARX1
ENSMUSG00000021381	1	17	1	0	4.08746	0	4.08746	Barx1	mus_musculus	BARX1
ENSTRUG00000004951	1	23	1	0	4.52356	0	4.52356	barx1	takifugu_rubripes	BARX1
ENSXETG00000017172	1	16	1	0	4	0	4	barx1	xenopus_tropicalis	BARX1
ENSCING00000011826	1	9	1	0	3.16993	0	3.16993	0	ciona_intestinalis	BARX2
ENSGALG00000029382	1	16	1	0	4	0	4	BARX2B	gallus_gallus	BARX2
ENSG00000043039	1	16	1	0	4	0	4	BARX2	homo_sapiens	BARX2
ENSMUSG00000032033	1	17	1	0	4.08746	0	4.08746	Barx2	mus_musculus	BARX2
ENSTRUG00000008590	1	23	1	0	4.52356	0	4.52356	barx2	takifugu_rubripes	BARX2
ENSXETG00000029918	1	16	1	0	4	0	4	BARX2	xenopus_tropicalis	BARX2
ENSGALG00000030995	1	2	0	0	1		1	0	gallus_gallus	BASP1
ENSG00000176788	3	1	0	1.58496	0		1.58496	BASP1	homo_sapiens	BASP1
ENSMMUG00000011892	2	1	0	1	0		1	BASP1	macaca_mulatta	BASP1
ENSMUSG00000045763	1	1	0	0	0		0	Basp1	mus_musculus	BASP1
ENSXETG00000021380	1	1	0	0	0		0	basp1	xenopus_tropicalis	BASP1
ENSGALG00000010323	2	2	2	1	1	1	3	0	gallus_gallus	BATF
ENSG00000156127	2	3	1	1	1.58496	0	2.58496	BATF	homo_sapiens	BATF
ENSMMUG00000003834	1	3	1	0	1.58496	0	1.58496	BATF	macaca_mulatta	BATF
ENSMUSG00000034266	1	3	1	0	1.58496	0	1.58496	Batf	mus_musculus	BATF
ENSTRUG00000009390	2	1	2	1	0	1	2	batf	takifugu_rubripes	BATF
ENSXETG00000013235	1	1	1	0	0	0	0	batf	xenopus_tropicalis	BATF
ENSG00000168062	4	3	1	2	1.58496	0	3.58496	BATF2	homo_sapiens	BATF2
ENSMMUG00000006568	2	3	1	1	1.58496	0	2.58496	BATF2	macaca_mulatta	BATF2
ENSMUSG00000039699	1	3	1	0	1.58496	0	1.58496	Batf2	mus_musculus	BATF2
ENSGALG00000035516	1	2	1	0	1	0	1	BATF3	gallus_gallus	BATF3
ENSG00000123685	1	3	1	0	1.58496	0	1.58496	BATF3	homo_sapiens	BATF3
ENSMMUG00000015056	1	3	1	0	1.58496	0	1.58496	BATF3	macaca_mulatta	BATF3
ENSMUSG00000026630	1	3	1	0	1.58496	0	1.58496	Batf3	mus_musculus	BATF3
ENSCING00000005111	1	10	3	0	3.32193	1.58496	4.90689	0	ciona_intestinalis	BAZ1A
ENSGALG00000031588	1	8	1	0	3	0	3	0	gallus_gallus	BAZ1A
ENSG00000198604	4	8	12	2	3	3.58496	8.58496	BAZ1A	homo_sapiens	BAZ1A
ENSMUSG00000035021	5	8	11	2.32193	3	3.45943	8.78136	Baz1a	mus_musculus	BAZ1A
ENSTRUG00000007498	3	9	11	1.58496	3.16993	3.45943	8.21432	im:6907928	takifugu_rubripes	BAZ1A
ENSXETG00000012293	1	8	5	0	3	2.32193	5.32193	baz1a	xenopus_tropicalis	BAZ1A
WBGene00019217	1	4	4	0	2	2	4	athp-2	caenorhabditis_elegans	BAZ1B
FBgn0027620	1	5	4	0	2.32193	2	4.32193	Acf1	drosophila_melanogaster	BAZ1B
ENSGALG00000029408	4	10	16	2	3.32193	4	9.32193	BAZ1B	gallus_gallus	BAZ1B
ENSG00000009954	2	8	10	1	3	3.32193	7.32193	BAZ1B	homo_sapiens	BAZ1B
ENSMMUG00000014270	1	7	5	0	2.80735	2.32193	5.12928	BAZ1B	macaca_mulatta	BAZ1B
ENSMUSG00000002748	1	8	5	0	3	2.32193	5.32193	Baz1b	mus_musculus	BAZ1B
ENSTRUG00000005817	2	9	11	1	3.16993	3.45943	7.62936	baz1b	takifugu_rubripes	BAZ1B
ENSXETG00000010334	1	8	6	0	3	2.58496	5.58496	baz1b	xenopus_tropicalis	BAZ1B
ENSGALG00000029588	3	10	10	1.58496	3.32193	3.32193	8.22882	BAZ2A	gallus_gallus	BAZ2A
ENSG00000076108	9	8	15	3.16993	3	3.90689	10.0768	BAZ2A	homo_sapiens	BAZ2A
ENSMMUG00000019332	2	7	8	1	2.80735	3	6.80735	BAZ2A	macaca_mulatta	BAZ2A
ENSMUSG00000040054	2	8	8	1	3	3	7	Baz2a	mus_musculus	BAZ2A
ENSTRUG00000003058	5	9	42	2.32193	3.16993	5.39232	10.8842	baz2a	takifugu_rubripes	BAZ2A
ENSXETG00000021782	1	8	4	0	3	2	5	baz2a	xenopus_tropicalis	BAZ2A
WBGene00001470	1	4	4	0	2	2	4	baz-2	caenorhabditis_elegans	BAZ2B
ENSCING00000009767	1	10	3	0	3.32193	1.58496	4.90689	0	ciona_intestinalis	BAZ2B
FBgn0033636	5	5	21	2.32193	2.32193	4.39232	9.03617	tou	drosophila_melanogaster	BAZ2B
ENSGALG00000012579	4	10	14	2	3.32193	3.80735	9.12928	BAZ2B	gallus_gallus	BAZ2B
ENSG00000123636	8	8	11	3	3	3.45943	9.45943	BAZ2B	homo_sapiens	BAZ2B
ENSMMUG00000006182	5	7	9	2.32193	2.80735	3.16993	8.29921	BAZ2B	macaca_mulatta	BAZ2B
ENSMUSG00000026987	4	8	9	2	3	3.16993	8.16993	Baz2b	mus_musculus	BAZ2B
ENSTRUG00000017174	9	9	53	3.16993	3.16993	5.72792	12.0678	baz2ba	takifugu_rubripes	BAZ2B
ENSXETG00000007584	2	8	10	1	3	3.32193	7.32193	baz2b	xenopus_tropicalis	BAZ2B
WBGene00001560	3	1	2	1.58496	0	1	2.58496	gei-3	caenorhabditis_elegans	BBX
FBgn0024251	4	2	4	2	1	2	5	bbx	drosophila_melanogaster	BBX
ENSGALG00000015353	1	2	0	0	1		1	BBX	gallus_gallus	BBX
ENSG00000114439	21	2	13	4.39232	1	3.70044	9.09276	BBX	homo_sapiens	BBX
ENSMMUG00000008787	5	2	5	2.32193	1	2.32193	5.64386	BBX	macaca_mulatta	BBX
ENSMUSG00000022641	6	2	5	2.58496	1	2.32193	5.90689	Bbx	mus_musculus	BBX
ENSTRUG00000003077	1	2	2	0	1	1	2	BBX	takifugu_rubripes	BBX
ENSXETG00000016131	1	2	3	0	1	1.58496	2.58496	BBX	xenopus_tropicalis	BBX
ENSGALG00000028935	1	1	1	0	0	0	0	BCL10	gallus_gallus	BCL10
ENSG00000142867	2	1	2	1	0	1	2	BCL10	homo_sapiens	BCL10
ENSMMUG00000005720	1	1	1	0	0	0	0	BCL10	macaca_mulatta	BCL10
ENSMUSG00000028191	1	1	1	0	0	0	0	Bcl10	mus_musculus	BCL10
ENSTRUG00000010845	1	1	1	0	0	0	0	bcl10	takifugu_rubripes	BCL10
ENSXETG00000003096	1	1	1	0	0	0	0	bcl10	xenopus_tropicalis	BCL10
ENSGALG00000034048	2	3	7	1	1.58496	2.80735	5.39232	BCL11A	gallus_gallus	BCL11A
ENSG00000119866	7	3	17	2.80735	1.58496	4.08746	8.47978	BCL11A	homo_sapiens	BCL11A
ENSMMUG00000011303	3	2	1	1.58496	1	0	2.58496	0	macaca_mulatta	BCL11A
ENSMUSG00000000861	4	3	11	2	1.58496	3.45943	7.04439	Bcl11a	mus_musculus	BCL11A
ENSTRUG00000003815	4	5	31	2	2.32193	4.9542	9.27612	bcl11aa	takifugu_rubripes	BCL11A
ENSXETG00000002206	2	2	15	1	1	3.90689	5.90689	bcl11a	xenopus_tropicalis	BCL11A
ENSGALG00000037722	1	3	0	0	1.58496		1.58496	0	gallus_gallus	BCL11B
ENSG00000127152	3	3	18	1.58496	1.58496	4.16993	7.33985	BCL11B	homo_sapiens	BCL11B
ENSMMUG00000003261	3	2	18	1.58496	1	4.16993	6.75489	BCL11B	macaca_mulatta	BCL11B
ENSMUSG00000048251	3	3	18	1.58496	1.58496	4.16993	7.33985	Bcl11b	mus_musculus	BCL11B
ENSTRUG00000003531	4	5	28	2	2.32193	4.80735	9.12928	bcl11ba	takifugu_rubripes	BCL11B
ENSXETG00000011434	2	2	14	1	1	3.80735	5.80735	bcl11b	xenopus_tropicalis	BCL11B
WBGene00007877	2	1	6	1	0	2.58496	3.58496	nbid-1	caenorhabditis_elegans	BCL3
ENSCING00000009876	1	2	5	0	1	2.32193	3.32193	0	ciona_intestinalis	BCL3
ENSG00000069399	2	6	12	1	2.58496	3.58496	7.16993	BCL3	homo_sapiens	BCL3
ENSMUSG00000053175	2	6	8	1	2.58496	3	6.58496	Bcl3	mus_musculus	BCL3
ENSXETG00000030363	1	6	6	0	2.58496	2.58496	5.16993	0	xenopus_tropicalis	BCL3
ENSGALG00000007357	1	3	7	0	1.58496	2.80735	4.39232	BCL6	gallus_gallus	BCL6
ENSG00000113916	6	4	26	2.58496	2	4.70044	9.2854	BCL6	homo_sapiens	BCL6
ENSMMUG00000009198	1	4	7	0	2	2.80735	4.80735	BCL6	macaca_mulatta	BCL6
ENSMUSG00000022508	1	4	7	0	2	2.80735	4.80735	Bcl6	mus_musculus	BCL6
ENSTRUG00000002214	1	6	7	0	2.58496	2.80735	5.39232	bcl6	takifugu_rubripes	BCL6
ENSXETG00000019779	1	2	7	0	1	2.80735	3.80735	bcl6	xenopus_tropicalis	BCL6
ENSCING00000007627	1	3	5	0	1.58496	2.32193	3.90689	0	ciona_intestinalis	BCL6B
ENSG00000161940	4	4	12	2	2	3.58496	7.58496	BCL6B	homo_sapiens	BCL6B
ENSMMUG00000016268	2	4	10	1	2	3.32193	6.32193	BCL6B	macaca_mulatta	BCL6B
ENSMUSG00000000317	2	4	7	1	2	2.80735	5.80735	Bcl6b	mus_musculus	BCL6B
ENSTRUG00000013220	1	6	5	0	2.58496	2.32193	4.90689	bcl6b	takifugu_rubripes	BCL6B
ENSGALG00000007685	1	2	0	0	1		1	BCL9L	gallus_gallus	BCL9L
ENSG00000186174	3	2	0	1.58496	1		2.58496	BCL9L	homo_sapiens	BCL9L
ENSMMUG00000009318	2	2	0	1	1		2	BCL9L	macaca_mulatta	BCL9L
ENSMUSG00000063382	1	2	0	0	1		1	Bcl9l	mus_musculus	BCL9L
ENSTRUG00000011780	2	2	6	1	1	2.58496	4.58496	bcl9l	takifugu_rubripes	BCL9L
ENSXETG00000010069	1	2	0	0	1		1	bcl9l	xenopus_tropicalis	BCL9L
ENSGALG00000013935	5	3	0	2.32193	1.58496		3.90689	BCLAF1	gallus_gallus	BCLAF1
ENSG00000029363	9	3	0	3.16993	1.58496		4.75489	BCLAF1	homo_sapiens	BCLAF1
ENSMMUG00000003710	3	5	0	1.58496	2.32193		3.90689	0	macaca_mulatta	BCLAF1
ENSMUSG00000037608	3	3	0	1.58496	1.58496		3.16993	Bclaf1	mus_musculus	BCLAF1
ENSXETG00000033794	2	3	6	1	1.58496	2.58496	5.16993	BCLAF1	xenopus_tropicalis	BCLAF1
WBGene00010498	1	1	4	0	0	2	2	K02B12.5	caenorhabditis_elegans	BCOR
ENSCING00000011957	1	5	3	0	2.32193	1.58496	3.90689	0	ciona_intestinalis	BCOR
FBgn0036814	2	3	6	1	1.58496	2.58496	5.16993	CG14073	drosophila_melanogaster	BCOR
ENSGALG00000016245	3	8	0	1.58496	3		4.58496	BCOR	gallus_gallus	BCOR
ENSG00000183337	11	8	24	3.45943	3	4.58496	11.0444	BCOR	homo_sapiens	BCOR
ENSMMUG00000005292	4	7	9	2	2.80735	3.16993	7.97728	BCOR	macaca_mulatta	BCOR
ENSMUSG00000040363	7	8	15	2.80735	3	3.90689	9.71425	Bcor	mus_musculus	BCOR
ENSTRUG00000015559	2	9	7	1	3.16993	2.80735	6.97728	0	takifugu_rubripes	BCOR
ENSXETG00000015528	2	8	6	1	3	2.58496	6.58496	bcor	xenopus_tropicalis	BCOR
WBGene00015091	1	1	0	0	0		0	B0261.1	caenorhabditis_elegans	BDP1
FBgn0032512	2	1	0	1	0		1	CG9305	drosophila_melanogaster	BDP1
ENSGALG00000031439	2	2	0	1	1		2	0	gallus_gallus	BDP1
ENSG00000145734	2	1	0	1	0		1	BDP1	homo_sapiens	BDP1
ENSMMUG00000009057	2	1	0	1	0		1	BDP1	macaca_mulatta	BDP1
ENSMUSG00000049658	2	1	0	1	0		1	Bdp1	mus_musculus	BDP1
ENSCING00000008930	1	3	1	0	1.58496	0	1.58496	mist	ciona_intestinalis	BHLHA15
FBgn0023091	2	5	2	1	2.32193	1	4.32193	dimm	drosophila_melanogaster	BHLHA15
ENSGALG00000032881	1	8	1	0	3	0	3	0	gallus_gallus	BHLHA15
ENSG00000180535	2	10	2	1	3.32193	1	5.32193	BHLHA15	homo_sapiens	BHLHA15
ENSMMUG00000041958	1	10	1	0	3.32193	0	3.32193	BHLHA15	macaca_mulatta	BHLHA15
ENSMUSG00000052271	1	10	1	0	3.32193	0	3.32193	Bhlha15	mus_musculus	BHLHA15
ENSTRUG00000016815	1	13	1	0	3.70044	0	3.70044	bhlha15	takifugu_rubripes	BHLHA15
ENSXETG00000032164	1	9	1	0	3.16993	0	3.16993	BHLHA15	xenopus_tropicalis	BHLHA15
ENSG00000205899	1	1	1	0	0	0	0	BHLHA9	homo_sapiens	BHLHA9
ENSMUSG00000044243	1	1	1	0	0	0	0	Bhlha9	mus_musculus	BHLHA9
ENSGALG00000040249	1	4	1	0	2	0	2	BHLHE22	gallus_gallus	BHLHE22
ENSG00000180828	1	5	1	0	2.32193	0	2.32193	BHLHE22	homo_sapiens	BHLHE22
ENSMMUG00000038208	1	5	1	0	2.32193	0	2.32193	BHLHE22	macaca_mulatta	BHLHE22
ENSMUSG00000025128	1	5	1	0	2.32193	0	2.32193	Bhlhe22	mus_musculus	BHLHE22
ENSTRUG00000007963	1	5	1	0	2.32193	0	2.32193	bhlhe22 (1 of many)	takifugu_rubripes	BHLHE22
ENSGALG00000005718	1	4	1	0	2	0	2	BHLHE23	gallus_gallus	BHLHE23
ENSG00000125533	2	5	2	1	2.32193	1	4.32193	BHLHE23	homo_sapiens	BHLHE23
ENSMMUG00000037896	1	5	1	0	2.32193	0	2.32193	BHLHE23	macaca_mulatta	BHLHE23
ENSMUSG00000045493	1	5	1	0	2.32193	0	2.32193	Bhlhe23	mus_musculus	BHLHE23
ENSTRUG00000005237	1	5	1	0	2.32193	0	2.32193	bhlhe23	takifugu_rubripes	BHLHE23
ENSXETG00000006104	1	5	1	0	2.32193	0	2.32193	bhlhe23	xenopus_tropicalis	BHLHE23
ENSGALG00000008308	2	2	3	1	1	1.58496	3.58496	BHLHE40	gallus_gallus	BHLHE40
ENSG00000134107	1	2	2	0	1	1	2	BHLHE40	homo_sapiens	BHLHE40
ENSMMUG00000049018	1	1	2	0	0	1	1	BHLHE40	macaca_mulatta	BHLHE40
ENSMUSG00000030103	2	2	3	1	1	1.58496	3.58496	Bhlhe40	mus_musculus	BHLHE40
ENSTRUG00000011390	3	3	9	1.58496	1.58496	3.16993	6.33985	BHLHE40 (1 of many)	takifugu_rubripes	BHLHE40
ENSXETG00000005207	2	2	4	1	1	2	4	bhlhe40	xenopus_tropicalis	BHLHE40
ENSGALG00000041414	1	2	2	0	1	1	2	0	gallus_gallus	BHLHE41
ENSG00000123095	1	2	2	0	1	1	2	BHLHE41	homo_sapiens	BHLHE41
ENSMUSG00000030256	2	2	3	1	1	1.58496	3.58496	Bhlhe41	mus_musculus	BHLHE41
ENSTRUG00000005639	2	3	6	1	1.58496	2.58496	5.16993	bhlhe41	takifugu_rubripes	BHLHE41
ENSXETG00000023482	2	2	4	1	1	2	4	bhlhe41	xenopus_tropicalis	BHLHE41
ENSG00000237452	1	1	2	0	0	1	1	BHMG1	homo_sapiens	BHMG1
ENSMMUG00000049025	1	1	2	0	0	1	1	BHMG1	macaca_mulatta	BHMG1
ENSMUSG00000085601	1	1	2	0	0	1	1	Gm4969	mus_musculus	BHMG1
ENSCING00000005071	1	9	3	0	3.16993	1.58496	4.75489	0	ciona_intestinalis	BIRC2
FBgn0015247	2	2	8	1	1	3	5	Diap2	drosophila_melanogaster	BIRC2
ENSGALG00000017186	2	3	10	1	1.58496	3.32193	5.90689	0	gallus_gallus	BIRC2
ENSG00000110330	9	7	29	3.16993	2.80735	4.85798	10.8353	BIRC2	homo_sapiens	BIRC2
ENSMMUG00000003400	5	5	12	2.32193	2.32193	3.58496	8.22882	BIRC2	macaca_mulatta	BIRC2
ENSMUSG00000057367	3	9	10	1.58496	3.16993	3.32193	8.07682	Birc2	mus_musculus	BIRC2
ENSTRUG00000017077	4	3	18	2	1.58496	4.16993	7.75489	birc2	takifugu_rubripes	BIRC2
ENSXETG00000022183	1	8	5	0	3	2.32193	5.32193	birc2	xenopus_tropicalis	BIRC2
WBGene00001865	1	4	3	0	2	1.58496	3.58496	him-6	caenorhabditis_elegans	BLM
FBgn0002906	1	3	3	0	1.58496	1.58496	3.16993	Blm	drosophila_melanogaster	BLM
ENSGALG00000008256	3	4	9	1.58496	2	3.16993	6.75489	BLM	gallus_gallus	BLM
ENSG00000197299	2	5	5	1	2.32193	2.32193	5.64386	BLM	homo_sapiens	BLM
ENSMMUG00000019526	3	5	7	1.58496	2.32193	2.80735	6.71425	BLM	macaca_mulatta	BLM
ENSMUSG00000030528	3	5	6	1.58496	2.32193	2.58496	6.49185	Blm	mus_musculus	BLM
ENSXETG00000007847	3	5	4	1.58496	2.32193	2	5.90689	blm	xenopus_tropicalis	BLM
ENSCING00000006837	1	1	0	0	0		0	0	ciona_intestinalis	BLZF1
FBgn0037688	2	1	0	1	0		1	CG9356	drosophila_melanogaster	BLZF1
ENSGALG00000015225	1	1	0	0	0		0	BLZF1	gallus_gallus	BLZF1
ENSG00000117475	5	1	0	2.32193	0		2.32193	BLZF1	homo_sapiens	BLZF1
ENSMMUG00000021080	2	1	0	1	0		1	BLZF1	macaca_mulatta	BLZF1
ENSMUSG00000026577	3	1	0	1.58496	0		1.58496	Blzf1	mus_musculus	BLZF1
ENSTRUG00000017228	3	1	0	1.58496	0		1.58496	blzf1	takifugu_rubripes	BLZF1
ENSXETG00000002419	2	1	0	1	0		1	blzf1	xenopus_tropicalis	BLZF1
ENSCING00000018033	1	4	1	0	2	0	2	0	ciona_intestinalis	BMI1
FBgn0005624	3	3	3	1.58496	1.58496	1.58496	4.75489	Psc	drosophila_melanogaster	BMI1
ENSGALG00000041267	2	7	2	1	2.80735	1	4.80735	BMI1	gallus_gallus	BMI1
ENSG00000168283	4	7	4	2	2.80735	2	6.80735	BMI1	homo_sapiens	BMI1
ENSMMUG00000000881	5	6	3	2.32193	2.58496	1.58496	6.49185	0	macaca_mulatta	BMI1
ENSMUSG00000026739	6	6	6	2.58496	2.58496	2.58496	7.75489	Bmi1	mus_musculus	BMI1
ENSTRUG00000004011	2	5	2	1	2.32193	1	4.32193	bmi1a	takifugu_rubripes	BMI1
ENSXETG00000007387	1	5	1	0	2.32193	0	2.32193	bmi1	xenopus_tropicalis	BMI1
ENSGALG00000006041	1	2	3	0	1	1.58496	2.58496	BNC1	gallus_gallus	BNC1
ENSG00000169594	2	2	7	1	1	2.80735	4.80735	BNC1	homo_sapiens	BNC1
ENSMMUG00000008188	2	2	7	1	1	2.80735	4.80735	BNC1	macaca_mulatta	BNC1
ENSMUSG00000025105	1	2	2	0	1	1	2	Bnc1	mus_musculus	BNC1
ENSTRUG00000004186	2	2	6	1	1	2.58496	4.58496	BNC1	takifugu_rubripes	BNC1
ENSXETG00000016084	1	2	3	0	1	1.58496	2.58496	bnc1	xenopus_tropicalis	BNC1
WBGene00044791	1	1	2	0	0	1	1	bnc-1	caenorhabditis_elegans	BNC2
ENSCING00000024421	1	1	2	0	0	1	1	0	ciona_intestinalis	BNC2
FBgn0000459	2	2	2	1	1	1	3	disco	drosophila_melanogaster	BNC2
ENSGALG00000015101	4	2	10	2	1	3.32193	6.32193	BNC2	gallus_gallus	BNC2
ENSG00000173068	13	2	13	3.70044	1	3.70044	8.40088	BNC2	homo_sapiens	BNC2
ENSMMUG00000001141	7	2	13	2.80735	1	3.70044	7.50779	BNC2	macaca_mulatta	BNC2
ENSMUSG00000028487	16	2	17	4	1	4.08746	9.08746	Bnc2	mus_musculus	BNC2
ENSTRUG00000010322	2	2	8	1	1	3	5	bnc2	takifugu_rubripes	BNC2
ENSXETG00000018036	1	2	4	0	1	2	3	bnc2	xenopus_tropicalis	BNC2
ENSG00000064489	2	5	2	1	2.32193	1	4.32193	BORCS8-MEF2B	homo_sapiens	BORCS8-MEF2B
ENSCING00000015853	1	10	1	0	3.32193	0	3.32193	0	ciona_intestinalis	BPTF
FBgn0000541	9	5	30	3.16993	2.32193	4.90689	10.3987	E(bx)	drosophila_melanogaster	BPTF
ENSGALG00000038222	8	10	29	3	3.32193	4.85798	11.1799	BPTF	gallus_gallus	BPTF
ENSG00000171634	12	8	24	3.58496	3	4.58496	11.1699	BPTF	homo_sapiens	BPTF
ENSMMUG00000009734	4	7	17	2	2.80735	4.08746	8.89482	BPTF	macaca_mulatta	BPTF
ENSMUSG00000040481	6	8	16	2.58496	3	4	9.58496	Bptf	mus_musculus	BPTF
ENSTRUG00000008386	5	9	16	2.32193	3.16993	4	9.49185	bptf	takifugu_rubripes	BPTF
ENSXETG00000001592	1	8	7	0	3	2.80735	5.80735	bptf	xenopus_tropicalis	BPTF
ENSCING00000010053	1	2	1	0	1	0	1	0	ciona_intestinalis	BRCA1
ENSGALG00000002781	1	1	3	0	0	1.58496	1.58496	0	gallus_gallus	BRCA1
ENSG00000012048	24	1	30	4.58496	0	4.90689	9.49185	BRCA1	homo_sapiens	BRCA1
ENSMMUG00000001329	8	1	19	3	0	4.24793	7.24793	BRCA1	macaca_mulatta	BRCA1
ENSMUSG00000017146	3	1	3	1.58496	0	1.58496	3.16993	Brca1	mus_musculus	BRCA1
ENSTRUG00000009091	3	1	9	1.58496	0	3.16993	4.75489	0	takifugu_rubripes	BRCA1
ENSXETG00000024564	2	1	4	1	0	2	3	brca1	xenopus_tropicalis	BRCA1
ENSGALG00000017073	2	1	12	1	0	3.58496	4.58496	BRCA2	gallus_gallus	BRCA2
ENSG00000139618	2	1	16	1	0	4	5	BRCA2	homo_sapiens	BRCA2
ENSMMUG00000007197	1	1	8	0	0	3	3	BRCA2	macaca_mulatta	BRCA2
ENSMUSG00000041147	3	1	12	1.58496	0	3.58496	5.16993	Brca2	mus_musculus	BRCA2
ENSTRUG00000006177	1	1	0	0	0		0	0	takifugu_rubripes	BRCA2
ENSXETG00000017011	2	1	20	1	0	4.32193	5.32193	brca2	xenopus_tropicalis	BRCA2
ENSGALG00000000156	1	6	3	0	2.58496	1.58496	4.16993	BRD2	gallus_gallus	BRD2
ENSG00000204256	9	6	19	3.16993	2.58496	4.24793	10.0028	BRD2	homo_sapiens	BRD2
ENSMMUG00000023138	5	7	15	2.32193	2.80735	3.90689	9.03617	0	macaca_mulatta	BRD2
ENSMUSG00000024335	5	6	11	2.32193	2.58496	3.45943	8.36632	Brd2	mus_musculus	BRD2
ENSTRUG00000004723	3	11	14	1.58496	3.45943	3.80735	8.85175	brd2a	takifugu_rubripes	BRD2
ENSXETG00000017067	2	6	9	1	2.58496	3.16993	6.75489	brd2	xenopus_tropicalis	BRD2
ENSCING00000023500	1	2	4	0	1	2	3	0	ciona_intestinalis	BRD3
FBgn0004656	9	5	27	3.16993	2.32193	4.75489	10.2467	fs(1)h	drosophila_melanogaster	BRD3
ENSGALG00000002682	1	6	3	0	2.58496	1.58496	4.16993	BRD3	gallus_gallus	BRD3
ENSG00000169925	4	6	5	2	2.58496	2.32193	6.90689	BRD3	homo_sapiens	BRD3
ENSMMUG00000005463	2	7	5	1	2.80735	2.32193	6.12928	BRD3	macaca_mulatta	BRD3
ENSMUSG00000026918	7	6	19	2.80735	2.58496	4.24793	9.64024	Brd3	mus_musculus	BRD3
ENSTRUG00000013925	1	11	6	0	3.45943	2.58496	6.04439	brd3a	takifugu_rubripes	BRD3
ENSXETG00000019589	3	6	8	1.58496	2.58496	3	7.16993	brd3	xenopus_tropicalis	BRD3
ENSGALG00000034725	4	6	12	2	2.58496	3.58496	8.16993	BRD4	gallus_gallus	BRD4
ENSG00000141867	6	6	13	2.58496	2.58496	3.70044	8.87036	BRD4	homo_sapiens	BRD4
ENSMMUG00000021382	3	7	7	1.58496	2.80735	2.80735	7.19967	BRD4	macaca_mulatta	BRD4
ENSMUSG00000024002	6	6	17	2.58496	2.58496	4.08746	9.25739	Brd4	mus_musculus	BRD4
ENSTRUG00000014764	5	11	31	2.32193	3.45943	4.9542	10.7356	brd4	takifugu_rubripes	BRD4
ENSXETG00000013039	2	6	19	1	2.58496	4.24793	7.83289	brd4	xenopus_tropicalis	BRD4
WBGene00007256	4	1	4	2	0	2	4	swsn-9	caenorhabditis_elegans	BRD7
ENSCING00000004772	1	1	1	0	0	0	0	0	ciona_intestinalis	BRD7
FBgn0031947	1	1	1	0	0	0	0	CG7154	drosophila_melanogaster	BRD7
ENSGALG00000003786	1	2	1	0	1	0	1	BRD7	gallus_gallus	BRD7
ENSG00000166164	4	2	2	2	1	1	4	BRD7	homo_sapiens	BRD7
ENSMMUG00000003119	1	4	1	0	2	0	2	BRD7	macaca_mulatta	BRD7
ENSMUSG00000031660	1	2	1	0	1	0	1	Brd7	mus_musculus	BRD7
ENSTRUG00000008098	4	2	7	2	1	2.80735	5.80735	brd7	takifugu_rubripes	BRD7
ENSXETG00000018460	2	2	4	1	1	2	4	brd7	xenopus_tropicalis	BRD7
ENSCING00000007428	1	1	1	0	0	0	0	0	ciona_intestinalis	BRD8
FBgn0039654	1	1	1	0	0	0	0	Brd8	drosophila_melanogaster	BRD8
ENSGALG00000037646	4	1	4	2	0	2	4	BRD8	gallus_gallus	BRD8
ENSG00000112983	11	1	9	3.45943	0	3.16993	6.62936	BRD8	homo_sapiens	BRD8
ENSMMUG00000001507	3	1	4	1.58496	0	2	3.58496	BRD8	macaca_mulatta	BRD8
ENSMUSG00000003778	4	2	4	2	1	2	5	Brd8	mus_musculus	BRD8
ENSTRUG00000005613	5	1	6	2.32193	0	2.58496	4.90689	brd8	takifugu_rubripes	BRD8
ENSXETG00000006726	2	1	3	1	0	1.58496	2.58496	brd8	xenopus_tropicalis	BRD8
FBgn0039124	1	5	2	0	2.32193	1	3.32193	tbrd-1	drosophila_melanogaster	BRDT
ENSGALG00000006031	1	6	3	0	2.58496	1.58496	4.16993	BRDT	gallus_gallus	BRDT
ENSG00000137948	16	6	23	4	2.58496	4.52356	11.1085	BRDT	homo_sapiens	BRDT
ENSMMUG00000014018	3	7	8	1.58496	2.80735	3	7.39232	BRDT	macaca_mulatta	BRDT
ENSMUSG00000029279	2	6	5	1	2.58496	2.32193	5.90689	Brdt	mus_musculus	BRDT
ENSTRUG00000003361	1	11	3	0	3.45943	1.58496	5.04439	BRDT	takifugu_rubripes	BRDT
ENSXETG00000008571	1	6	4	0	2.58496	2	4.58496	brdt	xenopus_tropicalis	BRDT
ENSGALG00000003124	1	1	2	0	0	1	1	BRF2	gallus_gallus	BRF2
ENSG00000104221	3	1	3	1.58496	0	1.58496	3.16993	BRF2	homo_sapiens	BRF2
ENSMMUG00000003212	4	1	4	2	0	2	4	BRF2	macaca_mulatta	BRF2
ENSMUSG00000031487	2	1	1	1	0	0	1	Brf2	mus_musculus	BRF2
ENSTRUG00000008872	2	1	2	1	0	1	2	brf2	takifugu_rubripes	BRF2
ENSXETG00000034155	1	1	1	0	0	0	0	brf2	xenopus_tropicalis	BRF2
WBGene00001049	2	3	2	1	1.58496	1	3.58496	dog-1	caenorhabditis_elegans	BRIP1
ENSCING00000002892	1	4	1	0	2	0	2	0	ciona_intestinalis	BRIP1
ENSGALG00000005279	1	4	1	0	2	0	2	BRIP1	gallus_gallus	BRIP1
ENSG00000136492	4	4	3	2	2	1.58496	5.58496	BRIP1	homo_sapiens	BRIP1
ENSMMUG00000009027	2	3	2	1	1.58496	1	3.58496	BRIP1	macaca_mulatta	BRIP1
ENSMUSG00000034329	1	3	1	0	1.58496	0	1.58496	Brip1	mus_musculus	BRIP1
ENSTRUG00000007748	4	3	4	2	1.58496	2	5.58496	brip1	takifugu_rubripes	BRIP1
ENSXETG00000010720	1	2	1	0	1	0	1	brip1	xenopus_tropicalis	BRIP1
ENSCING00000003432	1	4	4	0	2	2	4	0	ciona_intestinalis	BRPF1
FBgn0033155	2	4	8	1	2	3	6	Br140	drosophila_melanogaster	BRPF1
ENSGALG00000033529	1	10	4	0	3.32193	2	5.32193	BRPF1	gallus_gallus	BRPF1
ENSG00000156983	6	9	18	2.58496	3.16993	4.16993	9.92481	BRPF1	homo_sapiens	BRPF1
ENSMMUG00000006116	2	9	6	1	3.16993	2.58496	6.75489	BRPF1	macaca_mulatta	BRPF1
ENSMUSG00000001632	7	9	28	2.80735	3.16993	4.80735	10.7846	Brpf1	mus_musculus	BRPF1
ENSTRUG00000009699	1	11	5	0	3.45943	2.32193	5.78136	BRPF1	takifugu_rubripes	BRPF1
ENSXETG00000023658	1	9	3	0	3.16993	1.58496	4.75489	brpf1	xenopus_tropicalis	BRPF1
ENSGALG00000016065	2	3	18	1	1.58496	4.16993	6.75489	BRWD1	gallus_gallus	BRWD1
ENSG00000185658	6	3	33	2.58496	1.58496	5.04439	9.21432	BRWD1	homo_sapiens	BRWD1
ENSMMUG00000008504	2	4	18	1	2	4.16993	7.16993	BRWD1	macaca_mulatta	BRWD1
ENSMUSG00000022914	7	3	42	2.80735	1.58496	5.39232	9.78463	Brwd1	mus_musculus	BRWD1
ENSTRUG00000000921	3	3	20	1.58496	1.58496	4.32193	7.49185	brwd1	takifugu_rubripes	BRWD1
ENSXETG00000023728	1	4	9	0	2	3.16993	5.16993	brwd1	xenopus_tropicalis	BRWD1
WBGene00006380	1	5	1	0	2.32193	0	2.32193	tab-1	caenorhabditis_elegans	BSX
ENSCING00000013280	1	9	1	0	3.16993	0	3.16993	0	ciona_intestinalis	BSX
FBgn0000529	2	8	2	1	3	1	5	bsh	drosophila_melanogaster	BSX
ENSGALG00000006515	1	16	1	0	4	0	4	BSX	gallus_gallus	BSX
ENSG00000188909	1	16	1	0	4	0	4	BSX	homo_sapiens	BSX
ENSMUSG00000054360	1	17	1	0	4.08746	0	4.08746	Bsx	mus_musculus	BSX
ENSTRUG00000002279	1	23	2	0	4.52356	1	5.52356	bsx	takifugu_rubripes	BSX
ENSXETG00000016950	1	16	2	0	4	1	5	bsx	xenopus_tropicalis	BSX
ENSCING00000001367	1	3	2	0	1.58496	1	2.58496	0	ciona_intestinalis	BTAF1
FBgn0022787	2	2	4	1	1	2	4	Hel89B	drosophila_melanogaster	BTAF1
ENSGALG00000030598	1	3	3	0	1.58496	1.58496	3.16993	BTAF1	gallus_gallus	BTAF1
ENSG00000095564	2	3	4	1	1.58496	2	4.58496	BTAF1	homo_sapiens	BTAF1
ENSMMUG00000017627	3	3	4	1.58496	1.58496	2	5.16993	BTAF1	macaca_mulatta	BTAF1
ENSMUSG00000040565	1	3	2	0	1.58496	1	2.58496	Btaf1	mus_musculus	BTAF1
ENSTRUG00000005368	2	3	4	1	1.58496	2	4.58496	btaf1	takifugu_rubripes	BTAF1
ENSXETG00000012188	1	5	3	0	2.32193	1.58496	3.90689	btaf1	xenopus_tropicalis	BTAF1
WBGene00002045	2	1	2	1	0	1	2	icd-1	caenorhabditis_elegans	BTF3
ENSCING00000002977	1	1	1	0	0	0	0	ci-btf3	ciona_intestinalis	BTF3
FBgn0000181	2	2	2	1	1	1	3	bic	drosophila_melanogaster	BTF3
ENSG00000145741	4	2	4	2	1	2	5	BTF3	homo_sapiens	BTF3
ENSMMUG00000006045	1	7	1	0	2.80735	0	2.80735	BTF3	macaca_mulatta	BTF3
ENSMUSG00000021660	3	2	3	1.58496	1	1.58496	4.16993	Btf3	mus_musculus	BTF3
ENSTRUG00000018505	2	3	2	1	1.58496	1	3.58496	btf3 (1 of many)	takifugu_rubripes	BTF3
ENSXETG00000016819	1	2	1	0	1	0	1	btf3	xenopus_tropicalis	BTF3
ENSGALG00000011276	3	6	0	1.58496	2.58496		4.16993	BTG1	gallus_gallus	BTG1
ENSG00000133639	2	6	0	1	2.58496		3.58496	BTG1	homo_sapiens	BTG1
ENSMMUG00000040920	1	7	0	0	2.80735		2.80735	BTG1	macaca_mulatta	BTG1
ENSMUSG00000036478	1	9	0	0	3.16993		3.16993	Btg1	mus_musculus	BTG1
ENSTRUG00000013887	2	8	0	1	3		4	btg1	takifugu_rubripes	BTG1
ENSXETG00000026594	1	9	0	0	3.16993		3.16993	btg1	xenopus_tropicalis	BTG1
ENSCING00000020906	1	1	0	0	0		0	0	ciona_intestinalis	C1D
ENSGALG00000008765	4	1	0	2	0		2	C1D	gallus_gallus	C1D
ENSG00000197223	4	1	0	2	0		2	C1D	homo_sapiens	C1D
ENSMMUG00000041557	1	4	0	0	2		2	C1D	macaca_mulatta	C1D
ENSMUSG00000000581	2	1	0	1	0		1	C1d	mus_musculus	C1D
ENSTRUG00000012245	2	1	0	1	0		1	c1d	takifugu_rubripes	C1D
ENSXETG00000025934	1	1	0	0	0		0	c1d	xenopus_tropicalis	C1D
WBGene00010303	1	1	0	0	0		0	cri-3	caenorhabditis_elegans	C1QBP
ENSCING00000017275	1	1	0	0	0		0	0	ciona_intestinalis	C1QBP
FBgn0034259	1	1	0	0	0		0	P32	drosophila_melanogaster	C1QBP
ENSGALG00000001654	1	1	0	0	0		0	C1QBP	gallus_gallus	C1QBP
ENSG00000108561	4	1	0	2	0		2	C1QBP	homo_sapiens	C1QBP
ENSMMUG00000006592	1	2	0	0	1		1	C1QBP	macaca_mulatta	C1QBP
ENSMUSG00000018446	1	1	0	0	0		0	C1qbp	mus_musculus	C1QBP
ENSXETG00000021363	1	1	0	0	0		0	c1qbp	xenopus_tropicalis	C1QBP
ENSCING00000017331	1	1	0	0	0		0	0	ciona_intestinalis	CALCOCO1
ENSG00000012822	13	3	0	3.70044	1.58496		5.2854	CALCOCO1	homo_sapiens	CALCOCO1
ENSMMUG00000009457	4	3	0	2	1.58496		3.58496	CALCOCO1	macaca_mulatta	CALCOCO1
ENSMUSG00000023055	3	3	0	1.58496	1.58496		3.16993	Calcoco1	mus_musculus	CALCOCO1
ENSTRUG00000004537	3	5	0	1.58496	2.32193		3.90689	calcoco1a	takifugu_rubripes	CALCOCO1
ENSXETG00000031742	1	3	0	0	1.58496		1.58496	CALCOCO1	xenopus_tropicalis	CALCOCO1
WBGene00000802	2	2	0	1	1		2	crt-1	caenorhabditis_elegans	CALR
ENSCING00000008071	1	2	1	0	1	0	1	0	ciona_intestinalis	CALR
FBgn0005585	2	4	0	1	2		3	Crc	drosophila_melanogaster	CALR
ENSGALG00000040368	2	4	0	1	2		3	CALR	gallus_gallus	CALR
ENSG00000179218	3	4	0	1.58496	2		3.58496	CALR	homo_sapiens	CALR
ENSMMUG00000004392	2	4	0	1	2		3	CALR	macaca_mulatta	CALR
ENSMUSG00000003814	1	5	0	0	2.32193		2.32193	Calr	mus_musculus	CALR
ENSXETG00000007937	1	4	1	0	2	0	2	calr	xenopus_tropicalis	CALR
ENSGALG00000039525	1	2	4	0	1	2	3	CAMTA1	gallus_gallus	CAMTA1
ENSG00000171735	7	2	9	2.80735	1	3.16993	6.97728	CAMTA1	homo_sapiens	CAMTA1
ENSMMUG00000043877	3	2	0	1.58496	1		2.58496	0	macaca_mulatta	CAMTA1
ENSMUSG00000014592	8	2	19	3	1	4.24793	8.24793	Camta1	mus_musculus	CAMTA1
ENSTRUG00000013622	3	4	15	1.58496	2	3.90689	7.49185	camta1a	takifugu_rubripes	CAMTA1
ENSXETG00000005040	1	2	3	0	1	1.58496	2.58496	camta1	xenopus_tropicalis	CAMTA1
WBGene00020251	3	1	7	1.58496	0	2.80735	4.39232	camt-1	caenorhabditis_elegans	CAMTA2
ENSCING00000024278	1	1	2	0	0	1	1	0	ciona_intestinalis	CAMTA2
FBgn0259234	7	1	21	2.80735	0	4.39232	7.19967	Camta	drosophila_melanogaster	CAMTA2
ENSG00000108509	6	2	16	2.58496	1	4	7.58496	CAMTA2	homo_sapiens	CAMTA2
ENSMMUG00000009176	3	2	9	1.58496	1	3.16993	5.75489	CAMTA2	macaca_mulatta	CAMTA2
ENSMUSG00000040712	6	2	18	2.58496	1	4.16993	7.75489	Camta2	mus_musculus	CAMTA2
ENSTRUG00000000888	1	3	0	0	1.58496		1.58496	0	takifugu_rubripes	CAMTA2
ENSXETG00000017389	1	2	4	0	1	2	3	camta2	xenopus_tropicalis	CAMTA2
WBGene00012233	1	8	1	0	3	0	3	W04A4.4	caenorhabditis_elegans	CAPN15
ENSCING00000004834	2	2	3	1	1	1.58496	3.58496	0	ciona_intestinalis	CAPN15
FBgn0003464	4	1	15	2	0	3.90689	5.90689	sol	drosophila_melanogaster	CAPN15
ENSGALG00000002018	1	2	5	0	1	2.32193	3.32193	CAPN15	gallus_gallus	CAPN15
ENSG00000103326	5	2	10	2.32193	1	3.32193	6.64386	CAPN15	homo_sapiens	CAPN15
ENSMMUG00000000615	1	2	5	0	1	2.32193	3.32193	CAPN15	macaca_mulatta	CAPN15
ENSMUSG00000037326	3	2	15	1.58496	1	3.90689	6.49185	Capn15	mus_musculus	CAPN15
ENSTRUG00000014283	2	3	12	1	1.58496	3.58496	6.16993	CAPN15	takifugu_rubripes	CAPN15
ENSXETG00000010331	1	2	6	0	1	2.58496	3.58496	capn15	xenopus_tropicalis	CAPN15
ENSGALG00000008474	3	1	0	1.58496	0		1.58496	CARF	gallus_gallus	CARF
ENSG00000138380	16	1	0	4	0		4	CARF	homo_sapiens	CARF
ENSMMUG00000006418	3	1	0	1.58496	0		1.58496	CARF	macaca_mulatta	CARF
ENSMUSG00000026017	4	1	0	2	0		2	Carf	mus_musculus	CARF
ENSXETG00000031604	1	1	0	0	0		0	CARF	xenopus_tropicalis	CARF
ENSGALG00000042981	1	2	0	0	1		1	CARHSP1	gallus_gallus	CARHSP1
ENSG00000153048	16	2	0	4	1		5	CARHSP1	homo_sapiens	CARHSP1
ENSMMUG00000047806	1	2	0	0	1		1	CARHSP1	macaca_mulatta	CARHSP1
ENSMUSG00000008393	1	2	0	0	1		1	Carhsp1	mus_musculus	CARHSP1
ENSTRUG00000010962	1	3	0	0	1.58496		1.58496	carhsp1	takifugu_rubripes	CARHSP1
ENSXETG00000008696	1	2	0	0	1		1	carhsp1	xenopus_tropicalis	CARHSP1
ENSCING00000008138	2	5	0	1	2.32193		3.32193	0	ciona_intestinalis	CARM1
FBgn0037770	2	8	2	1	3	1	5	Art4	drosophila_melanogaster	CARM1
ENSG00000142453	4	6	2	2	2.58496	1	5.58496	CARM1	homo_sapiens	CARM1
ENSMMUG00000004401	4	7	2	2	2.80735	1	5.80735	CARM1	macaca_mulatta	CARM1
ENSMUSG00000032185	4	6	3	2	2.58496	1.58496	6.16993	Carm1	mus_musculus	CARM1
ENSTRUG00000012690	4	6	0	2	2.58496		4.58496	carm1	takifugu_rubripes	CARM1
ENSXETG00000009357	1	6	0	0	2.58496		2.58496	carm1	xenopus_tropicalis	CARM1
ENSCING00000007603	1	1	1	0	0	0	0	0	ciona_intestinalis	CASZ1
FBgn0036168	1	2	0	0	1		1	CG7512	drosophila_melanogaster	CASZ1
ENSGALG00000002888	2	1	6	1	0	2.58496	3.58496	CASZ1	gallus_gallus	CASZ1
ENSG00000130940	3	1	5	1.58496	0	2.32193	3.90689	CASZ1	homo_sapiens	CASZ1
ENSMUSG00000028977	4	1	7	2	0	2.80735	4.80735	Casz1	mus_musculus	CASZ1
ENSTRUG00000012117	1	1	4	0	0	2	2	casz1	takifugu_rubripes	CASZ1
ENSXETG00000006312	2	1	7	1	0	2.80735	3.80735	casz1	xenopus_tropicalis	CASZ1
ENSGALG00000003096	1	5	2	0	2.32193	1	3.32193	0	gallus_gallus	CBFA2T2
ENSG00000078699	8	4	14	3	2	3.80735	8.80735	CBFA2T2	homo_sapiens	CBFA2T2
ENSMMUG00000023541	3	3	5	1.58496	1.58496	2.32193	5.49185	CBFA2T2	macaca_mulatta	CBFA2T2
ENSMUSG00000038533	6	4	8	2.58496	2	3	7.58496	Cbfa2t2	mus_musculus	CBFA2T2
ENSTRUG00000012051	6	4	11	2.58496	2	3.45943	8.04439	cbfa2t2	takifugu_rubripes	CBFA2T2
ENSXETG00000021431	2	4	4	1	2	2	5	cbfa2t2	xenopus_tropicalis	CBFA2T2
FBgn0005636	4	2	8	2	1	3	6	nvy	drosophila_melanogaster	CBFA2T3
ENSGALG00000032410	3	5	6	1.58496	2.32193	2.58496	6.49185	CBFA2T3	gallus_gallus	CBFA2T3
ENSG00000129993	8	4	6	3	2	2.58496	7.58496	CBFA2T3	homo_sapiens	CBFA2T3
ENSMUSG00000006362	4	4	7	2	2	2.80735	6.80735	Cbfa2t3	mus_musculus	CBFA2T3
ENSTRUG00000017252	5	4	12	2.32193	2	3.58496	7.90689	CBFA2T3	takifugu_rubripes	CBFA2T3
ENSXETG00000011259	1	4	2	0	2	1	3	cbfa2t3	xenopus_tropicalis	CBFA2T3
ENSCING00000009214	1	1	0	0	0		0	cbfb	ciona_intestinalis	CBFB
FBgn0013755	1	2	0	0	1		1	Bro	drosophila_melanogaster	CBFB
ENSGALG00000003169	3	1	0	1.58496	0		1.58496	CBFB	gallus_gallus	CBFB
ENSG00000067955	6	1	0	2.58496	0		2.58496	CBFB	homo_sapiens	CBFB
ENSMMUG00000042116	1	1	0	0	0		0	CBFB	macaca_mulatta	CBFB
ENSMUSG00000031885	4	1	0	2	0		2	Cbfb	mus_musculus	CBFB
ENSTRUG00000007271	1	2	0	0	1		1	0	takifugu_rubripes	CBFB
ENSXETG00000020027	1	1	0	0	0		0	cbfb	xenopus_tropicalis	CBFB
WBGene00004829	3	1	6	1.58496	0	2.58496	4.16993	sli-1	caenorhabditis_elegans	CBL
ENSCING00000002655	1	1	1	0	0	0	0	0	ciona_intestinalis	CBL
FBgn0020224	2	1	5	1	0	2.32193	3.32193	Cbl	drosophila_melanogaster	CBL
ENSGALG00000029077	1	2	3	0	1	1.58496	2.58496	CBL	gallus_gallus	CBL
ENSG00000110395	5	3	10	2.32193	1.58496	3.32193	7.22882	CBL	homo_sapiens	CBL
ENSMMUG00000004761	3	2	8	1.58496	1	3	5.58496	CBL	macaca_mulatta	CBL
ENSMUSG00000034342	7	3	12	2.80735	1.58496	3.58496	7.97728	Cbl	mus_musculus	CBL
ENSTRUG00000015111	5	3	28	2.32193	1.58496	4.80735	8.71425	cbl (1 of many)	takifugu_rubripes	CBL
ENSXETG00000021588	1	2	3	0	1	1.58496	2.58496	cbl	xenopus_tropicalis	CBL
ENSGALG00000023338	1	5	0	0	2.32193		2.32193	CBX2	gallus_gallus	CBX2
ENSG00000173894	2	5	2	1	2.32193	1	4.32193	CBX2	homo_sapiens	CBX2
ENSMMUG00000046417	2	5	2	1	2.32193	1	4.32193	CBX2	macaca_mulatta	CBX2
ENSMUSG00000025577	1	5	1	0	2.32193	0	2.32193	Cbx2	mus_musculus	CBX2
ENSTRUG00000002141	6	9	2	2.58496	3.16993	1	6.75489	cbx2	takifugu_rubripes	CBX2
ENSXETG00000003005	1	5	1	0	2.32193	0	2.32193	cbx2	xenopus_tropicalis	CBX2
ENSGALG00000034249	1	4	2	0	2	1	3	CBX3	gallus_gallus	CBX3
ENSG00000122565	5	3	7	2.32193	1.58496	2.80735	6.71425	CBX3	homo_sapiens	CBX3
ENSTRUG00000015895	2	4	4	1	2	2	5	cbx3a	takifugu_rubripes	CBX3
ENSXETG00000012175	1	3	2	0	1.58496	1	2.58496	cbx3	xenopus_tropicalis	CBX3
ENSGALG00000035911	1	5	1	0	2.32193	0	2.32193	CBX4	gallus_gallus	CBX4
ENSG00000141582	3	5	2	1.58496	2.32193	1	4.90689	CBX4	homo_sapiens	CBX4
ENSMMUG00000016418	1	5	0	0	2.32193		2.32193	CBX4	macaca_mulatta	CBX4
ENSMUSG00000039989	1	5	1	0	2.32193	0	2.32193	Cbx4	mus_musculus	CBX4
ENSTRUG00000002337	2	9	2	1	3.16993	1	5.16993	cbx4	takifugu_rubripes	CBX4
ENSXETG00000012825	1	5	1	0	2.32193	0	2.32193	cbx4	xenopus_tropicalis	CBX4
WBGene00001995	1	1	1	0	0	0	0	hpl-1	caenorhabditis_elegans	CBX5
ENSCING00000022131	1	1	2	0	0	1	1	0	ciona_intestinalis	CBX5
FBgn0003607	2	5	4	1	2.32193	2	5.32193	Su(var)205	drosophila_melanogaster	CBX5
ENSGALG00000036856	2	4	3	1	2	1.58496	4.58496	CBX5	gallus_gallus	CBX5
ENSG00000094916	4	3	7	2	1.58496	2.80735	6.39232	CBX5	homo_sapiens	CBX5
ENSMMUG00000004950	1	5	2	0	2.32193	1	3.32193	CBX5	macaca_mulatta	CBX5
ENSMUSG00000009575	4	3	7	2	1.58496	2.80735	6.39232	Cbx5	mus_musculus	CBX5
ENSTRUG00000003115	2	4	4	1	2	2	5	cbx5	takifugu_rubripes	CBX5
ENSXETG00000021279	1	3	2	0	1.58496	1	2.58496	cbx5	xenopus_tropicalis	CBX5
ENSGALG00000036867	1	5	1	0	2.32193	0	2.32193	CBX6	gallus_gallus	CBX6
ENSG00000183741	2	5	2	1	2.32193	1	4.32193	CBX6	homo_sapiens	CBX6
ENSMMUG00000048395	2	5	2	1	2.32193	1	4.32193	CBX6	macaca_mulatta	CBX6
ENSMUSG00000089715	4	5	4	2	2.32193	2	6.32193	Cbx6	mus_musculus	CBX6
ENSTRUG00000004056	1	9	1	0	3.16993	0	3.16993	cbx6a	takifugu_rubripes	CBX6
ENSXETG00000006910	1	5	1	0	2.32193	0	2.32193	cbx6	xenopus_tropicalis	CBX6
ENSGALG00000041236	1	5	1	0	2.32193	0	2.32193	0	gallus_gallus	CBX7
ENSG00000100307	3	5	3	1.58496	2.32193	1.58496	5.49185	CBX7	homo_sapiens	CBX7
ENSMMUG00000007845	2	5	2	1	2.32193	1	4.32193	CBX7	macaca_mulatta	CBX7
ENSMUSG00000053411	7	5	5	2.80735	2.32193	2.32193	7.45121	Cbx7	mus_musculus	CBX7
ENSTRUG00000017065	1	9	1	0	3.16993	0	3.16993	cbx7b	takifugu_rubripes	CBX7
ENSXETG00000006911	1	5	1	0	2.32193	0	2.32193	cbx7	xenopus_tropicalis	CBX7
FBgn0003042	1	1	1	0	0	0	0	Pc	drosophila_melanogaster	CBX8
ENSGALG00000026548	2	5	1	1	2.32193	0	3.32193	0	gallus_gallus	CBX8
ENSG00000141570	3	5	3	1.58496	2.32193	1.58496	5.49185	CBX8	homo_sapiens	CBX8
ENSMMUG00000016417	2	5	2	1	2.32193	1	4.32193	CBX8	macaca_mulatta	CBX8
ENSMUSG00000025578	1	5	1	0	2.32193	0	2.32193	Cbx8	mus_musculus	CBX8
ENSTRUG00000002579	1	9	1	0	3.16993	0	3.16993	cbx8a	takifugu_rubripes	CBX8
ENSXETG00000012826	2	5	2	1	2.32193	1	4.32193	cbx8	xenopus_tropicalis	CBX8
WBGene00003085	3	1	0	1.58496	0		1.58496	lst-3	caenorhabditis_elegans	CCAR1
ENSGALG00000004108	1	1	1	0	0	0	0	CCAR1	gallus_gallus	CCAR1
ENSG00000060339	10	2	6	3.32193	1	2.58496	6.90689	CCAR1	homo_sapiens	CCAR1
ENSMMUG00000016652	7	3	4	2.80735	1.58496	2	6.39232	0	macaca_mulatta	CCAR1
ENSMUSG00000020074	1	2	1	0	1	0	1	Ccar1	mus_musculus	CCAR1
ENSTRUG00000013280	3	1	15	1.58496	0	3.90689	5.49185	ccar1	takifugu_rubripes	CCAR1
ENSXETG00000008844	1	1	5	0	0	2.32193	2.32193	ccar1	xenopus_tropicalis	CCAR1
ENSG00000250709	1	2	1	0	1	0	1	CCDC169-SOHLH2	homo_sapiens	CCDC169-SOHLH2
ENSGALG00000028648	1	1	0	0	0		0	CCDC59	gallus_gallus	CCDC59
ENSG00000133773	2	1	0	1	0		1	CCDC59	homo_sapiens	CCDC59
ENSMMUG00000039068	1	2	0	0	1		1	0	macaca_mulatta	CCDC59
ENSMUSG00000019897	1	1	0	0	0		0	Ccdc59	mus_musculus	CCDC59
ENSTRUG00000015207	2	1	1	1	0	0	1	ccdc59	takifugu_rubripes	CCDC59
ENSXETG00000014539	1	1	1	0	0	0	0	ccdc59	xenopus_tropicalis	CCDC59
ENSCING00000008478	1	7	0	0	2.80735		2.80735	0	ciona_intestinalis	CCNA2
FBgn0000404	2	5	0	1	2.32193		3.32193	CycA	drosophila_melanogaster	CCNA2
ENSGALG00000011881	1	10	0	0	3.32193		3.32193	CCNA2	gallus_gallus	CCNA2
ENSG00000145386	2	11	0	1	3.45943		4.45943	CCNA2	homo_sapiens	CCNA2
ENSMMUG00000009817	1	11	0	0	3.45943		3.45943	CCNA2	macaca_mulatta	CCNA2
ENSMUSG00000027715	2	11	0	1	3.45943		4.45943	Ccna2	mus_musculus	CCNA2
ENSTRUG00000007066	2	22	0	1	4.45943		5.45943	ccna2	takifugu_rubripes	CCNA2
ENSXETG00000001016	1	25	0	0	4.64386		4.64386	ccna2	xenopus_tropicalis	CCNA2
WBGene00000506	1	5	0	0	2.32193		2.32193	cic-1	caenorhabditis_elegans	CCNC
ENSCING00000002487	1	3	0	0	1.58496		1.58496	0	ciona_intestinalis	CCNC
FBgn0004597	1	5	0	0	2.32193		2.32193	CycC	drosophila_melanogaster	CCNC
ENSGALG00000015471	2	7	0	1	2.80735		3.80735	CCNC	gallus_gallus	CCNC
ENSG00000112237	11	7	0	3.45943	2.80735		6.26679	CCNC	homo_sapiens	CCNC
ENSMMUG00000004061	5	8	0	2.32193	3		5.32193	CCNC	macaca_mulatta	CCNC
ENSMUSG00000028252	4	7	0	2	2.80735		4.80735	Ccnc	mus_musculus	CCNC
ENSTRUG00000014987	1	8	0	0	3		3	ccnc	takifugu_rubripes	CCNC
ENSXETG00000026026	1	7	0	0	2.80735		2.80735	ccnc	xenopus_tropicalis	CCNC
WBGene00000871	2	6	0	1	2.58496		3.58496	cye-1	caenorhabditis_elegans	CCNE1
ENSCING00000017600	1	7	0	0	2.80735		2.80735	0	ciona_intestinalis	CCNE1
FBgn0010382	6	5	0	2.58496	2.32193		4.90689	CycE	drosophila_melanogaster	CCNE1
ENSGALG00000004494	1	10	0	0	3.32193		3.32193	CCNE1	gallus_gallus	CCNE1
ENSG00000105173	5	11	0	2.32193	3.45943		5.78136	CCNE1	homo_sapiens	CCNE1
ENSMMUG00000020668	3	11	0	1.58496	3.45943		5.04439	CCNE1	macaca_mulatta	CCNE1
ENSMUSG00000002068	2	11	0	1	3.45943		4.45943	Ccne1	mus_musculus	CCNE1
ENSTRUG00000000353	1	22	0	0	4.45943		4.45943	0	takifugu_rubripes	CCNE1
ENSXETG00000012929	1	25	0	0	4.64386		4.64386	ccne1	xenopus_tropicalis	CCNE1
WBGene00021714	1	1	0	0	0		0	cyh-1	caenorhabditis_elegans	CCNH
ENSCING00000005288	1	1	0	0	0		0	0	ciona_intestinalis	CCNH
FBgn0022936	1	1	0	0	0		0	CycH	drosophila_melanogaster	CCNH
ENSGALG00000015641	2	1	0	1	0		1	CCNH	gallus_gallus	CCNH
ENSG00000134480	3	1	0	1.58496	0		1.58496	CCNH	homo_sapiens	CCNH
ENSMMUG00000003248	3	1	0	1.58496	0		1.58496	CCNH	macaca_mulatta	CCNH
ENSMUSG00000021548	5	1	0	2.32193	0		2.32193	Ccnh	mus_musculus	CCNH
ENSTRUG00000001239	4	1	0	2	0		2	ccnh	takifugu_rubripes	CCNH
ENSXETG00000011718	2	1	0	1	0		1	ccnh	xenopus_tropicalis	CCNH
WBGene00000507	4	5	0	2	2.32193		4.32193	cit-1.1	caenorhabditis_elegans	CCNT1
ENSCING00000007005	1	3	1	0	1.58496	0	1.58496	0	ciona_intestinalis	CCNT1
FBgn0025455	4	5	0	2	2.32193		4.32193	CycT	drosophila_melanogaster	CCNT1
ENSGALG00000034437	1	7	0	0	2.80735		2.80735	CCNT1	gallus_gallus	CCNT1
ENSG00000129315	2	7	0	1	2.80735		3.80735	CCNT1	homo_sapiens	CCNT1
ENSMMUG00000007629	1	8	0	0	3		3	0	macaca_mulatta	CCNT1
ENSMUSG00000011960	2	7	0	1	2.80735		3.80735	Ccnt1	mus_musculus	CCNT1
ENSTRUG00000000552	3	8	7	1.58496	3	2.80735	7.39232	ccnt1	takifugu_rubripes	CCNT1
ENSXETG00000009784	1	7	2	0	2.80735	1	3.80735	ccnt1	xenopus_tropicalis	CCNT1
ENSGALG00000007418	1	1	1	0	0	0	0	0	gallus_gallus	CD3D
ENSG00000167286	4	2	4	2	1	2	5	CD3D	homo_sapiens	CD3D
ENSMMUG00000048164	3	2	3	1.58496	1	1.58496	4.16993	CD3D	macaca_mulatta	CD3D
ENSMUSG00000032094	2	2	1	1	1	0	2	Cd3d	mus_musculus	CD3D
ENSXETG00000010117	1	1	1	0	0	0	0	cd3g	xenopus_tropicalis	CD3D
WBGene00008386	1	1	2	0	0	1	1	cdc-5L	caenorhabditis_elegans	CDC5L
ENSCING00000007995	1	1	2	0	0	1	1	0	ciona_intestinalis	CDC5L
FBgn0265574	2	1	4	1	0	2	3	Cdc5	drosophila_melanogaster	CDC5L
ENSGALG00000016704	1	1	2	0	0	1	1	CDC5L	gallus_gallus	CDC5L
ENSG00000096401	1	1	2	0	0	1	1	CDC5L	homo_sapiens	CDC5L
ENSMMUG00000014389	2	1	4	1	0	2	3	CDC5L	macaca_mulatta	CDC5L
ENSMUSG00000023932	1	1	2	0	0	1	1	Cdc5l	mus_musculus	CDC5L
ENSTRUG00000006648	1	1	2	0	0	1	1	cdc5l	takifugu_rubripes	CDC5L
ENSXETG00000007885	1	1	2	0	0	1	1	cdc5l	xenopus_tropicalis	CDC5L
ENSGALG00000036502	1	3	0	0	1.58496		1.58496	CDIP1	gallus_gallus	CDIP1
ENSG00000089486	12	3	0	3.58496	1.58496		5.16993	CDIP1	homo_sapiens	CDIP1
ENSMMUG00000009898	3	2	0	1.58496	1		2.58496	C16orf5	macaca_mulatta	CDIP1
ENSMUSG00000004071	4	3	0	2	1.58496		3.58496	Cdip1	mus_musculus	CDIP1
ENSTRUG00000011801	1	1	1	0	0	0	0	cdip1	takifugu_rubripes	CDIP1
ENSXETG00000013161	1	2	2	0	1	1	2	cdip1	xenopus_tropicalis	CDIP1
ENSCING00000006507	1	7	1	0	2.80735	0	2.80735	0	ciona_intestinalis	CDK2
FBgn0004107	3	6	3	1.58496	2.58496	1.58496	5.75489	Cdk2	drosophila_melanogaster	CDK2
ENSGALG00000032699	1	8	1	0	3	0	3	CDK2	gallus_gallus	CDK2
ENSG00000123374	4	10	4	2	3.32193	2	7.32193	CDK2	homo_sapiens	CDK2
ENSMMUG00000018817	4	10	4	2	3.32193	2	7.32193	CDK2	macaca_mulatta	CDK2
ENSMUSG00000025358	2	10	2	1	3.32193	1	5.32193	Cdk2	mus_musculus	CDK2
ENSTRUG00000018471	2	8	2	1	3	1	5	cdk2	takifugu_rubripes	CDK2
ENSXETG00000009444	2	7	2	1	2.80735	1	4.80735	cdk2	xenopus_tropicalis	CDK2
WBGene00000408	2	3	2	1	1.58496	1	3.58496	cdk-7	caenorhabditis_elegans	CDK7
ENSCING00000002325	1	4	1	0	2	0	2	0	ciona_intestinalis	CDK7
FBgn0263237	1	3	1	0	1.58496	0	1.58496	Cdk7	drosophila_melanogaster	CDK7
ENSGALG00000014790	2	5	2	1	2.32193	1	4.32193	CDK7	gallus_gallus	CDK7
ENSG00000134058	7	7	7	2.80735	2.80735	2.80735	8.42206	CDK7	homo_sapiens	CDK7
ENSMMUG00000018621	6	8	6	2.58496	3	2.58496	8.16993	0	macaca_mulatta	CDK7
ENSMUSG00000069089	1	7	1	0	2.80735	0	2.80735	Cdk7	mus_musculus	CDK7
ENSTRUG00000010233	3	6	3	1.58496	2.58496	1.58496	5.75489	cdk7	takifugu_rubripes	CDK7
ENSXETG00000000481	2	4	2	1	2	1	4	cdk7	xenopus_tropicalis	CDK7
WBGene00000409	1	1	1	0	0	0	0	cdk-8	caenorhabditis_elegans	CDK8
FBgn0015618	1	1	1	0	0	0	0	Cdk8	drosophila_melanogaster	CDK8
ENSGALG00000017104	1	3	1	0	1.58496	0	1.58496	CDK8	gallus_gallus	CDK8
ENSG00000132964	3	2	2	1.58496	1	1	3.58496	CDK8	homo_sapiens	CDK8
ENSMMUG00000014841	2	2	2	1	1	1	3	CDK8	macaca_mulatta	CDK8
ENSMUSG00000029635	4	2	4	2	1	2	5	Cdk8	mus_musculus	CDK8
ENSTRUG00000003969	2	2	2	1	1	1	3	cdk8	takifugu_rubripes	CDK8
ENSXETG00000009787	2	2	2	1	1	1	3	cdk8	xenopus_tropicalis	CDK8
WBGene00000410	2	3	2	1	1.58496	1	3.58496	cdk-9	caenorhabditis_elegans	CDK9
ENSCING00000008843	1	2	1	0	1	0	1	0	ciona_intestinalis	CDK9
FBgn0019949	1	2	1	0	1	0	1	Cdk9	drosophila_melanogaster	CDK9
ENSGALG00000035576	2	3	2	1	1.58496	1	3.58496	CDK9	gallus_gallus	CDK9
ENSG00000136807	2	3	2	1	1.58496	1	3.58496	CDK9	homo_sapiens	CDK9
ENSMUSG00000009555	3	3	2	1.58496	1.58496	1	4.16993	Cdk9	mus_musculus	CDK9
ENSTRUG00000008976	1	3	1	0	1.58496	0	1.58496	cdk9	takifugu_rubripes	CDK9
ENSXETG00000024742	1	3	1	0	1.58496	0	1.58496	cdk9	xenopus_tropicalis	CDK9
ENSGALG00000005679	1	4	1	0	2	0	2	CDX1	gallus_gallus	CDX1
ENSG00000113722	2	3	2	1	1.58496	1	3.58496	CDX1	homo_sapiens	CDX1
ENSMMUG00000037930	1	2	1	0	1	0	1	0	macaca_mulatta	CDX1
ENSMUSG00000024619	1	3	1	0	1.58496	0	1.58496	Cdx1	mus_musculus	CDX1
ENSTRUG00000000997	3	3	3	1.58496	1.58496	1.58496	4.75489	cdx1b	takifugu_rubripes	CDX1
ENSXETG00000010282	1	3	2	0	1.58496	1	2.58496	cdx1	xenopus_tropicalis	CDX1
ENSGALG00000034983	2	4	2	1	2	1	4	CDX2	gallus_gallus	CDX2
ENSG00000165556	1	3	1	0	1.58496	0	1.58496	CDX2	homo_sapiens	CDX2
ENSMUSG00000029646	1	3	1	0	1.58496	0	1.58496	Cdx2	mus_musculus	CDX2
WBGene00003912	6	1	6	2.58496	0	2.58496	5.16993	pal-1	caenorhabditis_elegans	CDX4
ENSCING00000007334	1	1	2	0	0	1	1	0	ciona_intestinalis	CDX4
FBgn0000251	3	1	3	1.58496	0	1.58496	3.16993	cad	drosophila_melanogaster	CDX4
ENSGALG00000007657	1	4	1	0	2	0	2	CDX4	gallus_gallus	CDX4
ENSG00000131264	1	3	1	0	1.58496	0	1.58496	CDX4	homo_sapiens	CDX4
ENSMMUG00000013449	1	2	1	0	1	0	1	CDX4	macaca_mulatta	CDX4
ENSMUSG00000031326	1	3	1	0	1.58496	0	1.58496	Cdx4	mus_musculus	CDX4
ENSTRUG00000011401	1	3	1	0	1.58496	0	1.58496	cdx4	takifugu_rubripes	CDX4
ENSXETG00000004589	1	3	1	0	1.58496	0	1.58496	cdx4	xenopus_tropicalis	CDX4
ENSG00000172352	2	7	2	1	2.80735	1	4.80735	CDY1B	homo_sapiens	CDY1B
ENSG00000129873	2	7	2	1	2.80735	1	4.80735	CDY2B	homo_sapiens	CDY2B
ENSMMUG00000040136	1	5	1	0	2.32193	0	2.32193	CDY	macaca_mulatta	CDY2B
ENSCING00000019622	1	5	0	0	2.32193		2.32193	0	ciona_intestinalis	CDYL
FBgn0035169	1	2	0	0	1		1	CG13890	drosophila_melanogaster	CDYL
ENSGALG00000012808	1	3	1	0	1.58496	0	1.58496	CDYL	gallus_gallus	CDYL
ENSG00000153046	5	7	2	2.32193	2.80735	1	6.12928	CDYL	homo_sapiens	CDYL
ENSMMUG00000004964	3	5	2	1.58496	2.32193	1	4.90689	CDYL	macaca_mulatta	CDYL
ENSMUSG00000059288	2	4	2	1	2	1	4	Cdyl	mus_musculus	CDYL
ENSTRUG00000004028	1	3	0	0	1.58496		1.58496	0	takifugu_rubripes	CDYL
ENSXETG00000030044	1	4	1	0	2	0	2	CDYL	xenopus_tropicalis	CDYL
ENSGALG00000026525	1	4	1	0	2	0	2	EBP	gallus_gallus	CEBPA
ENSG00000245848	1	5	1	0	2.32193	0	2.32193	CEBPA	homo_sapiens	CEBPA
ENSMMUG00000006124	2	5	2	1	2.32193	1	4.32193	CEBPA	macaca_mulatta	CEBPA
ENSMUSG00000034957	2	5	1	1	2.32193	0	3.32193	Cebpa	mus_musculus	CEBPA
ENSTRUG00000006383	2	4	3	1	2	1.58496	4.58496	cebpa	takifugu_rubripes	CEBPA
ENSXETG00000018291	1	5	3	0	2.32193	1.58496	3.90689	cebpa	xenopus_tropicalis	CEBPA
ENSGALG00000008014	1	4	1	0	2	0	2	CEBPB	gallus_gallus	CEBPB
ENSG00000172216	1	5	1	0	2.32193	0	2.32193	CEBPB	homo_sapiens	CEBPB
ENSMMUG00000045219	1	5	1	0	2.32193	0	2.32193	CEBPB	macaca_mulatta	CEBPB
ENSMUSG00000056501	1	5	1	0	2.32193	0	2.32193	Cebpb	mus_musculus	CEBPB
ENSTRUG00000007449	1	4	1	0	2	0	2	cebpb	takifugu_rubripes	CEBPB
ENSXETG00000012286	1	5	1	0	2.32193	0	2.32193	cebpb	xenopus_tropicalis	CEBPB
ENSGALG00000040180	1	4	1	0	2	0	2	CEBPD	gallus_gallus	CEBPD
ENSG00000221869	1	5	1	0	2.32193	0	2.32193	CEBPD	homo_sapiens	CEBPD
ENSMMUG00000013151	1	5	1	0	2.32193	0	2.32193	CEBPD	macaca_mulatta	CEBPD
ENSMUSG00000071637	1	5	1	0	2.32193	0	2.32193	Cebpd	mus_musculus	CEBPD
ENSXETG00000004850	1	5	1	0	2.32193	0	2.32193	cebpd	xenopus_tropicalis	CEBPD
ENSCING00000012798	1	2	1	0	1	0	1	c/ebpalpha/gamma	ciona_intestinalis	CEBPE
ENSG00000092067	1	5	1	0	2.32193	0	2.32193	CEBPE	homo_sapiens	CEBPE
ENSMMUG00000019652	1	5	1	0	2.32193	0	2.32193	CEBPE	macaca_mulatta	CEBPE
ENSMUSG00000052435	1	5	1	0	2.32193	0	2.32193	Cebpe	mus_musculus	CEBPE
ENSTRUG00000006873	1	4	1	0	2	0	2	cebp1	takifugu_rubripes	CEBPE
ENSXETG00000032559	1	5	1	0	2.32193	0	2.32193	CEBPE	xenopus_tropicalis	CEBPE
WBGene00016754	1	1	1	0	0	0	0	cebp-2	caenorhabditis_elegans	CEBPG
ENSCING00000012799	1	2	1	0	1	0	1	c/ebpbeta/delta/epsilon	ciona_intestinalis	CEBPG
ENSGALG00000032365	3	4	3	1.58496	2	1.58496	5.16993	C	gallus_gallus	CEBPG
ENSG00000153879	2	5	2	1	2.32193	1	4.32193	CEBPG	homo_sapiens	CEBPG
ENSMMUG00000006127	1	5	1	0	2.32193	0	2.32193	CEBPG	macaca_mulatta	CEBPG
ENSMUSG00000056216	2	5	2	1	2.32193	1	4.32193	Cebpg	mus_musculus	CEBPG
ENSTRUG00000006448	1	4	1	0	2	0	2	cebpg	takifugu_rubripes	CEBPG
ENSXETG00000027337	1	5	1	0	2.32193	0	2.32193	cebpg	xenopus_tropicalis	CEBPG
WBGene00009084	2	1	0	1	0		1	F23B12.7	caenorhabditis_elegans	CEBPZ
ENSCING00000021688	1	1	0	0	0		0	0	ciona_intestinalis	CEBPZ
FBgn0036124	1	1	0	0	0		0	CG7839	drosophila_melanogaster	CEBPZ
ENSGALG00000040335	1	1	0	0	0		0	CEBPZ	gallus_gallus	CEBPZ
ENSG00000115816	2	1	0	1	0		1	CEBPZ	homo_sapiens	CEBPZ
ENSMMUG00000016433	3	1	0	1.58496	0		1.58496	CEBPZ	macaca_mulatta	CEBPZ
ENSMUSG00000024081	1	1	0	0	0		0	Cebpz	mus_musculus	CEBPZ
ENSTRUG00000015584	4	1	4	2	0	2	4	cebpz	takifugu_rubripes	CEBPZ
ENSXETG00000000654	1	1	1	0	0	0	0	cebpz	xenopus_tropicalis	CEBPZ
FBgn0261934	6	5	4	2.58496	2.32193	2	6.90689	dikar	drosophila_melanogaster	CECR2
ENSGALG00000013034	2	10	2	1	3.32193	1	5.32193	CECR2	gallus_gallus	CECR2
ENSG00000099954	4	8	4	2	3	2	7	CECR2	homo_sapiens	CECR2
ENSMMUG00000006731	4	7	4	2	2.80735	2	6.80735	CECR2	macaca_mulatta	CECR2
ENSMUSG00000071226	4	8	3	2	3	1.58496	6.58496	Cecr2	mus_musculus	CECR2
ENSTRUG00000002076	1	9	0	0	3.16993		3.16993	0	takifugu_rubripes	CECR2
ENSXETG00000000873	2	8	4	1	3	2	6	cecr2	xenopus_tropicalis	CECR2
ENSG00000125817	1	10	2	0	3.32193	1	4.32193	CENPB	homo_sapiens	CENPB
ENSMMUG00000018921	1	10	2	0	3.32193	1	4.32193	CENPB	macaca_mulatta	CENPB
ENSMUSG00000068267	1	7	2	0	2.80735	1	3.80735	Cenpb	mus_musculus	CENPB
ENSGALG00000009690	2	1	0	1	0		1	CENPF	gallus_gallus	CENPF
ENSG00000117724	2	1	0	1	0		1	CENPF	homo_sapiens	CENPF
ENSMMUG00000015634	2	1	0	1	0		1	CENPF	macaca_mulatta	CENPF
ENSMUSG00000026605	3	1	0	1.58496	0		1.58496	Cenpf	mus_musculus	CENPF
ENSTRUG00000008905	2	1	3	1	0	1.58496	2.58496	0	takifugu_rubripes	CENPF
ENSXETG00000023124	2	1	1	1	0	0	1	cenpf	xenopus_tropicalis	CENPF
ENSCING00000000657	1	7	2	0	2.80735	1	3.80735	0	ciona_intestinalis	CERS3
ENSGALG00000014624	2	7	4	1	2.80735	2	5.80735	CERS3	gallus_gallus	CERS3
ENSG00000154227	5	5	7	2.32193	2.32193	2.80735	7.45121	CERS3	homo_sapiens	CERS3
ENSMMUG00000016498	1	6	2	0	2.58496	1	3.58496	CERS3	macaca_mulatta	CERS3
ENSMUSG00000030510	2	5	4	1	2.32193	2	5.32193	Cers3	mus_musculus	CERS3
ENSTRUG00000004671	3	9	3	1.58496	3.16993	1.58496	6.33985	cers3b	takifugu_rubripes	CERS3
ENSXETG00000027994	2	5	4	1	2.32193	2	5.32193	cers3	xenopus_tropicalis	CERS3
ENSCING00000007134	1	7	1	0	2.80735	0	2.80735	0	ciona_intestinalis	CERS4
ENSGALG00000043352	1	7	2	0	2.80735	1	3.80735	0	gallus_gallus	CERS4
ENSG00000090661	9	5	9	3.16993	2.32193	3.16993	8.66178	CERS4	homo_sapiens	CERS4
ENSMMUG00000011178	2	6	3	1	2.58496	1.58496	5.16993	CERS4	macaca_mulatta	CERS4
ENSMUSG00000008206	2	5	2	1	2.32193	1	4.32193	Cers4	mus_musculus	CERS4
ENSTRUG00000012847	4	9	8	2	3.16993	3	8.16993	cers4a	takifugu_rubripes	CERS4
ENSGALG00000039734	1	7	2	0	2.80735	1	3.80735	CERS5	gallus_gallus	CERS5
ENSG00000139624	6	5	6	2.58496	2.32193	2.58496	7.49185	CERS5	homo_sapiens	CERS5
ENSMMUG00000016471	4	6	6	2	2.58496	2.58496	7.16993	CERS5	macaca_mulatta	CERS5
ENSMUSG00000023021	5	5	7	2.32193	2.32193	2.80735	7.45121	Cers5	mus_musculus	CERS5
ENSTRUG00000018396	2	9	4	1	3.16993	2	6.16993	cers5	takifugu_rubripes	CERS5
ENSXETG00000013344	1	5	2	0	2.32193	1	3.32193	cers5	xenopus_tropicalis	CERS5
WBGene00002044	1	3	1	0	1.58496	0	1.58496	hyl-2	caenorhabditis_elegans	CERS6
ENSCING00000006059	1	7	2	0	2.80735	1	3.80735	lag1-like1	ciona_intestinalis	CERS6
FBgn0040918	2	1	4	1	0	2	3	schlank	drosophila_melanogaster	CERS6
ENSGALG00000010902	1	7	2	0	2.80735	1	3.80735	CERS6	gallus_gallus	CERS6
ENSG00000172292	2	5	4	1	2.32193	2	5.32193	CERS6	homo_sapiens	CERS6
ENSMMUG00000014338	1	6	2	0	2.58496	1	3.58496	CERS6	macaca_mulatta	CERS6
ENSMUSG00000027035	2	5	4	1	2.32193	2	5.32193	Cers6	mus_musculus	CERS6
ENSTRUG00000018001	2	9	4	1	3.16993	2	6.16993	cers6	takifugu_rubripes	CERS6
ENSXETG00000016207	1	5	2	0	2.32193	1	3.32193	cers6	xenopus_tropicalis	CERS6
WBGene00022141	2	1	6	1	0	2.58496	3.58496	chaf-2	caenorhabditis_elegans	CHAF1B
ENSCING00000005024	1	1	4	0	0	2	2	0	ciona_intestinalis	CHAF1B
FBgn0033526	1	1	4	0	0	2	2	Caf1-105	drosophila_melanogaster	CHAF1B
ENSGALG00000016042	1	1	4	0	0	2	2	CHAF1B	gallus_gallus	CHAF1B
ENSG00000159259	1	1	4	0	0	2	2	CHAF1B	homo_sapiens	CHAF1B
ENSMMUG00000007399	3	2	12	1.58496	1	3.58496	6.16993	CHAF1B	macaca_mulatta	CHAF1B
ENSMUSG00000022945	4	1	10	2	0	3.32193	5.32193	Chaf1b	mus_musculus	CHAF1B
ENSTRUG00000012075	3	1	13	1.58496	0	3.70044	5.2854	chaf1b	takifugu_rubripes	CHAF1B
ENSXETG00000013014	1	1	4	0	0	2	2	chaf1b	xenopus_tropicalis	CHAF1B
ENSGALG00000014642	5	9	17	2.32193	3.16993	4.08746	9.57932	0	gallus_gallus	CHD1
ENSG00000153922	3	9	8	1.58496	3.16993	3	7.75489	CHD1	homo_sapiens	CHD1
ENSMMUG00000014090	3	9	9	1.58496	3.16993	3.16993	7.92481	CHD1	macaca_mulatta	CHD1
ENSMUSG00000023852	4	9	9	2	3.16993	3.16993	8.33985	Chd1	mus_musculus	CHD1
ENSTRUG00000010282	2	11	14	1	3.45943	3.80735	8.26679	chd1	takifugu_rubripes	CHD1
ENSXETG00000023875	2	10	11	1	3.32193	3.45943	7.78136	chd1	xenopus_tropicalis	CHD1
WBGene00010369	1	4	4	0	2	2	4	chd-1	caenorhabditis_elegans	CHD2
ENSCING00000007700	1	4	5	0	2	2.32193	4.32193	0	ciona_intestinalis	CHD2
FBgn0250786	3	4	12	1.58496	2	3.58496	7.16993	Chd1	drosophila_melanogaster	CHD2
ENSGALG00000006949	2	9	8	1	3.16993	3	7.16993	CHD2	gallus_gallus	CHD2
ENSG00000173575	11	9	18	3.45943	3.16993	4.16993	10.7993	CHD2	homo_sapiens	CHD2
ENSMMUG00000011782	3	9	6	1.58496	3.16993	2.58496	7.33985	CHD2	macaca_mulatta	CHD2
ENSMUSG00000078671	7	9	8	2.80735	3.16993	3	8.97728	Chd2	mus_musculus	CHD2
ENSTRUG00000008842	6	11	36	2.58496	3.45943	5.16993	11.2143	chd2	takifugu_rubripes	CHD2
ENSXETG00000024129	1	10	4	0	3.32193	2	5.32193	chd2	xenopus_tropicalis	CHD2
ENSG00000170004	8	9	22	3	3.16993	4.45943	10.6294	CHD3	homo_sapiens	CHD3
ENSMMUG00000022221	4	9	18	2	3.16993	4.16993	9.33985	CHD3	macaca_mulatta	CHD3
ENSMUSG00000018474	6	9	20	2.58496	3.16993	4.32193	10.0768	Chd3	mus_musculus	CHD3
ENSTRUG00000014990	7	11	69	2.80735	3.45943	6.10852	12.3753	chd3	takifugu_rubripes	CHD3
ENSXETG00000012991	2	10	9	1	3.32193	3.16993	7.49185	chd3	xenopus_tropicalis	CHD3
WBGene00000482	1	4	5	0	2	2.32193	4.32193	chd-3	caenorhabditis_elegans	CHD4
FBgn0023395	1	4	5	0	2	2.32193	4.32193	Chd3	drosophila_melanogaster	CHD4
ENSGALG00000013565	1	9	6	0	3.16993	2.58496	5.75489	CHD4	gallus_gallus	CHD4
ENSG00000111642	5	9	18	2.32193	3.16993	4.16993	9.66178	CHD4	homo_sapiens	CHD4
ENSMMUG00000018685	2	9	12	1	3.16993	3.58496	7.75489	CHD4	macaca_mulatta	CHD4
ENSMUSG00000063870	5	9	18	2.32193	3.16993	4.16993	9.66178	Chd4	mus_musculus	CHD4
ENSTRUG00000000137	6	11	35	2.58496	3.45943	5.12928	11.1737	chd4a	takifugu_rubripes	CHD4
ENSXETG00000026410	2	10	5	1	3.32193	2.32193	6.64386	chd4	xenopus_tropicalis	CHD4
ENSCING00000003893	1	4	1	0	2	0	2	0	ciona_intestinalis	CHD6
ENSGALG00000032417	1	9	2	0	3.16993	1	4.16993	0	gallus_gallus	CHD6
ENSG00000124177	5	9	7	2.32193	3.16993	2.80735	8.29921	CHD6	homo_sapiens	CHD6
ENSMMUG00000020458	5	9	7	2.32193	3.16993	2.80735	8.29921	CHD6	macaca_mulatta	CHD6
ENSMUSG00000057133	3	9	6	1.58496	3.16993	2.58496	7.33985	Chd6	mus_musculus	CHD6
ENSTRUG00000007574	6	11	17	2.58496	3.45943	4.08746	10.1319	chd6	takifugu_rubripes	CHD6
ENSXETG00000021445	1	10	5	0	3.32193	2.32193	5.64386	chd6	xenopus_tropicalis	CHD6
ENSGALG00000041080	1	9	4	0	3.16993	2	5.16993	CHD7	gallus_gallus	CHD7
ENSG00000171316	4	9	7	2	3.16993	2.80735	7.97728	CHD7	homo_sapiens	CHD7
ENSMMUG00000011584	2	9	4	1	3.16993	2	6.16993	CHD7	macaca_mulatta	CHD7
ENSMUSG00000041235	5	9	8	2.32193	3.16993	3	8.49185	Chd7	mus_musculus	CHD7
ENSTRUG00000003233	1	11	5	0	3.45943	2.32193	5.78136	0	takifugu_rubripes	CHD7
ENSXETG00000026004	1	10	8	0	3.32193	3	6.32193	chd8	xenopus_tropicalis	CHD7
ENSGALG00000036191	1	9	1	0	3.16993	0	3.16993	0	gallus_gallus	CHD8
ENSG00000100888	7	9	11	2.80735	3.16993	3.45943	9.43671	CHD8	homo_sapiens	CHD8
ENSMMUG00000015002	2	9	6	1	3.16993	2.58496	6.75489	CHD8	macaca_mulatta	CHD8
ENSMUSG00000053754	4	9	9	2	3.16993	3.16993	8.33985	Chd8	mus_musculus	CHD8
ENSTRUG00000006682	2	11	10	1	3.45943	3.32193	7.78136	chd8	takifugu_rubripes	CHD8
ENSXETG00000017194	4	10	22	2	3.32193	4.45943	9.78136	CHD8	xenopus_tropicalis	CHD8
WBGene00007053	1	4	5	0	2	2.32193	4.32193	chd-7	caenorhabditis_elegans	CHD9
ENSCING00000019306	1	3	0	0	1.58496		1.58496	0	ciona_intestinalis	CHD9
FBgn0266557	6	4	15	2.58496	2	3.90689	8.49185	kis	drosophila_melanogaster	CHD9
ENSGALG00000039178	1	9	4	0	3.16993	2	5.16993	CHD9	gallus_gallus	CHD9
ENSG00000177200	11	9	20	3.45943	3.16993	4.32193	10.9513	CHD9	homo_sapiens	CHD9
ENSMMUG00000016310	2	9	4	1	3.16993	2	6.16993	CHD9	macaca_mulatta	CHD9
ENSMUSG00000056608	6	9	12	2.58496	3.16993	3.58496	9.33985	Chd9	mus_musculus	CHD9
ENSTRUG00000009125	5	11	31	2.32193	3.45943	4.9542	10.7356	chd9	takifugu_rubripes	CHD9
ENSXETG00000000349	2	10	11	1	3.32193	3.45943	7.78136	chd9	xenopus_tropicalis	CHD9
ENSCING00000007655	1	2	1	0	1	0	1	0	ciona_intestinalis	CIC
FBgn0262582	6	2	6	2.58496	1	2.58496	6.16993	cic	drosophila_melanogaster	CIC
ENSGALG00000041562	1	2	0	0	1		1	0	gallus_gallus	CIC
ENSG00000079432	6	2	3	2.58496	1	1.58496	5.16993	CIC	homo_sapiens	CIC
ENSMMUG00000012174	4	2	4	2	1	2	5	0	macaca_mulatta	CIC
ENSMUSG00000005442	7	2	4	2.80735	1	2	5.80735	Cic	mus_musculus	CIC
ENSTRUG00000007193	1	2	2	0	1	1	2	CIC	takifugu_rubripes	CIC
ENSXETG00000030813	2	2	4	1	1	2	4	0	xenopus_tropicalis	CIC
ENSGALG00000007171	1	5	4	0	2.32193	2	4.32193	CIITA	gallus_gallus	CIITA
ENSG00000179583	7	6	14	2.80735	2.58496	3.80735	9.19967	CIITA	homo_sapiens	CIITA
ENSMMUG00000007777	6	6	13	2.58496	2.58496	3.70044	8.87036	CIITA	macaca_mulatta	CIITA
ENSMUSG00000022504	1	6	1	0	2.58496	0	2.58496	Ciita	mus_musculus	CIITA
ENSXETG00000024094	1	6	1	0	2.58496	0	2.58496	ciita	xenopus_tropicalis	CIITA
WBGene00018892	2	1	0	1	0		1	cir-1	caenorhabditis_elegans	CIR1
ENSCING00000012247	1	1	1	0	0	0	0	0	ciona_intestinalis	CIR1
FBgn0036827	1	1	0	0	0		0	CG6843	drosophila_melanogaster	CIR1
ENSGALG00000014276	2	1	0	1	0		1	CIR1	gallus_gallus	CIR1
ENSG00000138433	2	1	0	1	0		1	CIR1	homo_sapiens	CIR1
ENSMMUG00000023006	2	1	0	1	0		1	CIR1	macaca_mulatta	CIR1
ENSMUSG00000041777	1	1	0	0	0		0	Cir1	mus_musculus	CIR1
ENSTRUG00000017600	2	1	6	1	0	2.58496	3.58496	CIR1	takifugu_rubripes	CIR1
ENSXETG00000008492	1	1	1	0	0	0	0	cir1	xenopus_tropicalis	CIR1
ENSG00000125931	10	3	0	3.32193	1.58496		4.90689	CITED1	homo_sapiens	CITED1
ENSMMUG00000003296	1	3	0	0	1.58496		1.58496	CITED1	macaca_mulatta	CITED1
ENSMUSG00000051159	5	3	0	2.32193	1.58496		3.90689	Cited1	mus_musculus	CITED1
ENSGALG00000013818	1	2	0	0	1		1	CITED2	gallus_gallus	CITED2
ENSG00000164442	4	3	0	2	1.58496		3.58496	CITED2	homo_sapiens	CITED2
ENSMMUG00000029445	3	3	0	1.58496	1.58496		3.16993	CITED2	macaca_mulatta	CITED2
ENSMUSG00000039910	1	3	0	0	1.58496		1.58496	Cited2	mus_musculus	CITED2
ENSXETG00000027807	1	2	1	0	1	0	1	cited2	xenopus_tropicalis	CITED2
ENSGALG00000000678	1	2	0	0	1		1	CITED4	gallus_gallus	CITED4
ENSG00000179862	1	3	0	0	1.58496		1.58496	CITED4	homo_sapiens	CITED4
ENSMMUG00000043675	1	3	0	0	1.58496		1.58496	CITED4	macaca_mulatta	CITED4
ENSMUSG00000070803	1	3	0	0	1.58496		1.58496	Cited4	mus_musculus	CITED4
ENSTRUG00000009823	1	2	0	0	1		1	cited4a	takifugu_rubripes	CITED4
ENSXETG00000019718	1	2	1	0	1	0	1	cited4	xenopus_tropicalis	CITED4
ENSCING00000014023	1	1	1	0	0	0	0	0	ciona_intestinalis	CIZ1
ENSGALG00000042325	1	1	1	0	0	0	0	0	gallus_gallus	CIZ1
ENSG00000148337	13	1	11	3.70044	0	3.45943	7.15987	CIZ1	homo_sapiens	CIZ1
ENSMMUG00000013712	6	1	6	2.58496	0	2.58496	5.16993	CIZ1	macaca_mulatta	CIZ1
ENSMUSG00000039205	11	1	6	3.45943	0	2.58496	6.04439	Ciz1	mus_musculus	CIZ1
ENSTRUG00000018653	1	1	1	0	0	0	0	0	takifugu_rubripes	CIZ1
ENSGALG00000013793	2	14	6	1	3.80735	2.58496	7.39232	CLOCK	gallus_gallus	CLOCK
ENSG00000134852	4	13	11	2	3.70044	3.45943	9.15987	CLOCK	homo_sapiens	CLOCK
ENSMMUG00000001919	4	12	12	2	3.58496	3.58496	9.16993	CLOCK	macaca_mulatta	CLOCK
ENSMUSG00000029238	3	13	9	1.58496	3.70044	3.16993	8.45533	Clock	mus_musculus	CLOCK
ENSTRUG00000015488	3	16	15	1.58496	4	3.90689	9.49185	clocka	takifugu_rubripes	CLOCK
ENSXETG00000021064	2	11	10	1	3.45943	3.32193	7.78136	clock	xenopus_tropicalis	CLOCK
WBGene00019537	3	1	7	1.58496	0	2.80735	4.39232	K08D12.3	caenorhabditis_elegans	CNBP
ENSCING00000021342	1	1	7	0	0	2.80735	2.80735	0	ciona_intestinalis	CNBP
FBgn0034802	2	1	12	1	0	3.58496	4.58496	CG3800	drosophila_melanogaster	CNBP
ENSGALG00000005001	4	1	27	2	0	4.75489	6.75489	CNBP	gallus_gallus	CNBP
ENSG00000169714	8	2	51	3	1	5.67243	9.67243	CNBP	homo_sapiens	CNBP
ENSMMUG00000011585	1	1	7	0	0	2.80735	2.80735	CNBP	macaca_mulatta	CNBP
ENSMUSG00000030057	5	2	35	2.32193	1	5.12928	8.45121	Cnbp	mus_musculus	CNBP
ENSTRUG00000007258	1	1	7	0	0	2.80735	2.80735	cnbpa	takifugu_rubripes	CNBP
ENSXETG00000025147	2	1	12	1	0	3.58496	4.58496	cnbp	xenopus_tropicalis	CNBP
WBGene00002845	1	1	0	0	0		0	let-711	caenorhabditis_elegans	CNOT1
ENSCING00000009149	1	1	0	0	0		0	0	ciona_intestinalis	CNOT1
FBgn0085436	6	1	0	2.58496	0		2.58496	Not1	drosophila_melanogaster	CNOT1
ENSGALG00000002301	1	1	0	0	0		0	CNOT1	gallus_gallus	CNOT1
ENSG00000125107	12	1	0	3.58496	0		3.58496	CNOT1	homo_sapiens	CNOT1
ENSMMUG00000014625	6	1	0	2.58496	0		2.58496	CNOT1	macaca_mulatta	CNOT1
ENSMUSG00000036550	5	1	0	2.32193	0		2.32193	Cnot1	mus_musculus	CNOT1
ENSTRUG00000001784	1	2	0	0	1		1	0	takifugu_rubripes	CNOT1
ENSXETG00000015900	2	1	0	1	0		1	cnot1	xenopus_tropicalis	CNOT1
WBGene00003825	10	2	0	3.32193	1		4.32193	ntl-2	caenorhabditis_elegans	CNOT2
ENSCING00000021615	1	1	0	0	0		0	0	ciona_intestinalis	CNOT2
FBgn0017550	3	3	0	1.58496	1.58496		3.16993	Rga	drosophila_melanogaster	CNOT2
ENSGALG00000010042	3	1	0	1.58496	0		1.58496	CNOT2	gallus_gallus	CNOT2
ENSG00000111596	20	1	0	4.32193	0		4.32193	CNOT2	homo_sapiens	CNOT2
ENSMMUG00000014853	5	1	0	2.32193	0		2.32193	CNOT2	macaca_mulatta	CNOT2
ENSMUSG00000020166	7	1	0	2.80735	0		2.80735	Cnot2	mus_musculus	CNOT2
ENSTRUG00000002924	2	2	0	1	1		2	cnot2	takifugu_rubripes	CNOT2
ENSXETG00000011385	4	1	0	2	0		2	cnot2	xenopus_tropicalis	CNOT2
WBGene00003826	4	1	0	2	0		2	ntl-3	caenorhabditis_elegans	CNOT3
ENSCING00000000293	1	1	0	0	0		0	0	ciona_intestinalis	CNOT3
FBgn0033029	2	1	0	1	0		1	Not3	drosophila_melanogaster	CNOT3
ENSG00000088038	6	1	0	2.58496	0		2.58496	CNOT3	homo_sapiens	CNOT3
ENSMMUG00000009698	4	1	0	2	0		2	CNOT3	macaca_mulatta	CNOT3
ENSMUSG00000035632	4	1	0	2	0		2	Cnot3	mus_musculus	CNOT3
ENSTRUG00000007248	5	2	7	2.32193	1	2.80735	6.12928	cnot3b	takifugu_rubripes	CNOT3
ENSXETG00000003166	2	1	3	1	0	1.58496	2.58496	cnot3	xenopus_tropicalis	CNOT3
WBGene00000376	6	3	16	2.58496	1.58496	4	8.16993	ccr-4	caenorhabditis_elegans	CNOT6
ENSCING00000006911	1	3	0	0	1.58496		1.58496	0	ciona_intestinalis	CNOT6
FBgn0011725	6	4	15	2.58496	2	3.90689	8.49185	twin	drosophila_melanogaster	CNOT6
ENSGALG00000034316	1	7	4	0	2.80735	2	4.80735	CNOT6	gallus_gallus	CNOT6
ENSG00000113300	4	6	12	2	2.58496	3.58496	8.16993	CNOT6	homo_sapiens	CNOT6
ENSMMUG00000018690	1	7	4	0	2.80735	2	4.80735	CNOT6	macaca_mulatta	CNOT6
ENSMUSG00000020362	2	6	8	1	2.58496	3	6.58496	Cnot6	mus_musculus	CNOT6
ENSTRUG00000002818	1	7	0	0	2.80735		2.80735	cnot6b	takifugu_rubripes	CNOT6
WBGene00000814	2	3	0	1	1.58496		2.58496	csn-2	caenorhabditis_elegans	COPS2
ENSCING00000008702	1	3	0	0	1.58496		1.58496	0	ciona_intestinalis	COPS2
FBgn0013746	4	2	0	2	1		3	alien	drosophila_melanogaster	COPS2
ENSGALG00000000404	2	2	0	1	1		2	COPS2	gallus_gallus	COPS2
ENSG00000166200	5	2	0	2.32193	1		3.32193	COPS2	homo_sapiens	COPS2
ENSMMUG00000009838	3	2	0	1.58496	1		2.58496	COPS2	macaca_mulatta	COPS2
ENSMUSG00000027206	3	2	0	1.58496	1		2.58496	Cops2	mus_musculus	COPS2
ENSTRUG00000016921	1	3	0	0	1.58496		1.58496	cops2	takifugu_rubripes	COPS2
ENSXETG00000008784	1	2	0	0	1		1	cops2	xenopus_tropicalis	COPS2
WBGene00000817	1	1	0	0	0		0	csn-5	caenorhabditis_elegans	COPS5
ENSCING00000006436	1	1	0	0	0		0	0	ciona_intestinalis	COPS5
FBgn0027053	2	1	0	1	0		1	CSN5	drosophila_melanogaster	COPS5
ENSGALG00000030843	1	1	0	0	0		0	COPS5	gallus_gallus	COPS5
ENSG00000121022	3	1	0	1.58496	0		1.58496	COPS5	homo_sapiens	COPS5
ENSMMUG00000006281	5	1	0	2.32193	0		2.32193	COPS5	macaca_mulatta	COPS5
ENSMUSG00000025917	2	1	0	1	0		1	Cops5	mus_musculus	COPS5
ENSTRUG00000009440	1	1	0	0	0		0	cops5	takifugu_rubripes	COPS5
ENSXETG00000023263	1	1	0	0	0		0	cops5	xenopus_tropicalis	COPS5
ENSGALG00000041244	1	5	1	0	2.32193	0	2.32193	0	gallus_gallus	CREB1
ENSG00000118260	10	3	11	3.32193	1.58496	3.45943	8.36632	CREB1	homo_sapiens	CREB1
ENSMMUG00000022601	4	3	6	2	1.58496	2.58496	6.16993	CREB1	macaca_mulatta	CREB1
ENSMUSG00000025958	6	3	11	2.58496	1.58496	3.45943	7.62936	Creb1	mus_musculus	CREB1
ENSTRUG00000007984	3	4	5	1.58496	2	2.32193	5.90689	creb1a (1 of many)	takifugu_rubripes	CREB1
ENSXETG00000016392	1	2	2	0	1	1	2	creb1	xenopus_tropicalis	CREB1
ENSGALG00000002523	2	4	2	1	2	1	4	0	gallus_gallus	CREB3
ENSG00000107175	1	5	1	0	2.32193	0	2.32193	CREB3	homo_sapiens	CREB3
ENSMMUG00000016328	1	5	1	0	2.32193	0	2.32193	CREB3	macaca_mulatta	CREB3
ENSMUSG00000028466	3	5	2	1.58496	2.32193	1	4.90689	Creb3	mus_musculus	CREB3
ENSXETG00000024221	2	4	2	1	2	1	4	creb3	xenopus_tropicalis	CREB3
ENSGALG00000008393	1	4	1	0	2	0	2	CREB3L1	gallus_gallus	CREB3L1
ENSG00000157613	3	5	2	1.58496	2.32193	1	4.90689	CREB3L1	homo_sapiens	CREB3L1
ENSMMUG00000018571	2	5	2	1	2.32193	1	4.32193	CREB3L1	macaca_mulatta	CREB3L1
ENSMUSG00000027230	1	5	1	0	2.32193	0	2.32193	Creb3l1	mus_musculus	CREB3L1
ENSTRUG00000007014	1	5	1	0	2.32193	0	2.32193	0	takifugu_rubripes	CREB3L1
ENSXETG00000031075	1	4	1	0	2	0	2	CREB3L1	xenopus_tropicalis	CREB3L1
WBGene00016162	4	2	4	2	1	2	5	crh-2	caenorhabditis_elegans	CREB3L2
ENSCING00000005364	1	2	1	0	1	0	1	creb/atf-a	ciona_intestinalis	CREB3L2
FBgn0004396	2	1	2	1	0	1	2	CrebA	drosophila_melanogaster	CREB3L2
ENSGALG00000012877	1	4	1	0	2	0	2	CREB3L2	gallus_gallus	CREB3L2
ENSG00000182158	7	5	2	2.80735	2.32193	1	6.12928	CREB3L2	homo_sapiens	CREB3L2
ENSMMUG00000016833	3	5	1	1.58496	2.32193	0	3.90689	CREB3L2	macaca_mulatta	CREB3L2
ENSMUSG00000038648	1	5	1	0	2.32193	0	2.32193	Creb3l2	mus_musculus	CREB3L2
ENSTRUG00000013114	3	5	3	1.58496	2.32193	1.58496	5.49185	creb3l2	takifugu_rubripes	CREB3L2
ENSXETG00000033093	1	4	1	0	2	0	2	CREB3L2	xenopus_tropicalis	CREB3L2
ENSGALG00000001252	1	4	1	0	2	0	2	CREB3L3	gallus_gallus	CREB3L3
ENSG00000060566	4	5	3	2	2.32193	1.58496	5.90689	CREB3L3	homo_sapiens	CREB3L3
ENSMMUG00000019954	1	5	1	0	2.32193	0	2.32193	CREB3L3	macaca_mulatta	CREB3L3
ENSMUSG00000035041	1	5	1	0	2.32193	0	2.32193	Creb3l3	mus_musculus	CREB3L3
ENSTRUG00000007468	1	5	1	0	2.32193	0	2.32193	CREB3L3 (1 of many)	takifugu_rubripes	CREB3L3
WBGene00002783	2	2	2	1	1	1	3	let-607	caenorhabditis_elegans	CREB3L4
ENSCING00000019039	1	2	1	0	1	0	1	creb/atf-b	ciona_intestinalis	CREB3L4
ENSG00000143578	7	5	4	2.80735	2.32193	2	7.12928	CREB3L4	homo_sapiens	CREB3L4
ENSMMUG00000005008	3	5	2	1.58496	2.32193	1	4.90689	CREB3L4	macaca_mulatta	CREB3L4
ENSMUSG00000027938	2	5	2	1	2.32193	1	4.32193	Creb3l4	mus_musculus	CREB3L4
ENSTRUG00000011094	1	5	1	0	2.32193	0	2.32193	CREB3L4	takifugu_rubripes	CREB3L4
ENSXETG00000002133	2	4	2	1	2	1	4	creb3l4	xenopus_tropicalis	CREB3L4
ENSGALG00000038265	3	3	6	1.58496	1.58496	2.58496	5.75489	CREB5	gallus_gallus	CREB5
ENSG00000146592	8	4	8	3	2	3	8	CREB5	homo_sapiens	CREB5
ENSMMUG00000039317	5	3	6	2.32193	1.58496	2.58496	6.49185	CREB5	macaca_mulatta	CREB5
ENSMUSG00000053007	5	4	7	2.32193	2	2.80735	7.12928	9430076C15Rik	mus_musculus	CREB5
ENSTRUG00000015448	10	5	24	3.32193	2.32193	4.58496	10.2288	0	takifugu_rubripes	CREB5
ENSXETG00000012041	1	4	1	0	2	0	2	creb5	xenopus_tropicalis	CREB5
WBGene00010545	2	6	4	1	2.58496	2	5.58496	cbp-2	caenorhabditis_elegans	CREBBP
ENSGALG00000007762	3	6	18	1.58496	2.58496	4.16993	8.33985	CREBBP	gallus_gallus	CREBBP
ENSG00000005339	7	6	17	2.80735	2.58496	4.08746	9.47978	CREBBP	homo_sapiens	CREBBP
ENSMMUG00000002286	1	7	6	0	2.80735	2.58496	5.39232	CREBBP	macaca_mulatta	CREBBP
ENSMUSG00000022521	6	6	18	2.58496	2.58496	4.16993	9.33985	Crebbp	mus_musculus	CREBBP
ENSTRUG00000005067	3	11	35	1.58496	3.45943	5.12928	10.1737	crebbpb	takifugu_rubripes	CREBBP
ENSXETG00000010317	1	6	9	0	2.58496	3.16993	5.75489	crebbp	xenopus_tropicalis	CREBBP
FBgn0032202	4	1	0	2	0		2	CG18619	drosophila_melanogaster	CREBL2
ENSGALG00000037030	2	1	0	1	0		1	CREBL2	gallus_gallus	CREBL2
ENSG00000111269	1	1	0	0	0		0	CREBL2	homo_sapiens	CREBL2
ENSMMUG00000006677	2	1	0	1	0		1	CREBL2	macaca_mulatta	CREBL2
ENSMUSG00000032652	2	1	0	1	0		1	Crebl2	mus_musculus	CREBL2
ENSTRUG00000003298	1	1	0	0	0		0	crebl2	takifugu_rubripes	CREBL2
ENSXETG00000027934	1	1	0	0	0		0	crebl2	xenopus_tropicalis	CREBL2
ENSGALG00000039605	1	1	0	0	0		0	CREBZF	gallus_gallus	CREBZF
ENSG00000137504	2	1	0	1	0		1	CREBZF	homo_sapiens	CREBZF
ENSMMUG00000016543	2	1	0	1	0		1	CREBZF	macaca_mulatta	CREBZF
ENSMUSG00000051451	1	1	0	0	0		0	Crebzf	mus_musculus	CREBZF
ENSCING00000000484	1	1	0	0	0		0	0	ciona_intestinalis	CREG1
FBgn0025456	4	1	0	2	0		2	CREG	drosophila_melanogaster	CREG1
ENSGALG00000040426	3	2	0	1.58496	1		2.58496	CREG1	gallus_gallus	CREG1
ENSG00000143162	1	2	0	0	1		1	CREG1	homo_sapiens	CREG1
ENSMMUG00000038144	1	2	0	0	1		1	CREG1	macaca_mulatta	CREG1
ENSMUSG00000040713	2	2	0	1	1		2	Creg1	mus_musculus	CREG1
ENSTRUG00000003275	1	2	0	0	1		1	creg1	takifugu_rubripes	CREG1
ENSXETG00000023010	1	2	0	0	1		1	creg1	xenopus_tropicalis	CREG1
WBGene00000793	7	1	12	2.80735	0	3.58496	6.39232	crh-1	caenorhabditis_elegans	CREM
ENSCING00000004753	3	1	6	1.58496	0	2.58496	4.16993	0	ciona_intestinalis	CREM
FBgn0265784	8	1	15	3	0	3.90689	6.90689	CrebB	drosophila_melanogaster	CREM
ENSGALG00000007082	4	5	6	2	2.32193	2.58496	6.90689	CREM	gallus_gallus	CREM
ENSG00000095794	34	3	46	5.08746	1.58496	5.52356	12.196	CREM	homo_sapiens	CREM
ENSMMUG00000022508	10	3	18	3.32193	1.58496	4.16993	9.07682	CREM	macaca_mulatta	CREM
ENSMUSG00000063889	32	3	55	5	1.58496	5.78136	12.3663	Crem	mus_musculus	CREM
ENSTRUG00000004097	2	4	2	1	2	1	4	0	takifugu_rubripes	CREM
WBGene00000416	3	1	2	1.58496	0	1	2.58496	ced-2	caenorhabditis_elegans	CRK
ENSCING00000021667	2	2	4	1	1	2	4	0	ciona_intestinalis	CRK
FBgn0024811	7	1	12	2.80735	0	3.58496	6.39232	Crk	drosophila_melanogaster	CRK
ENSGALG00000002656	1	3	2	0	1.58496	1	2.58496	CRK	gallus_gallus	CRK
ENSG00000167193	3	2	5	1.58496	1	2.32193	4.90689	CRK	homo_sapiens	CRK
ENSMMUG00000040390	1	2	2	0	1	1	2	CRK	macaca_mulatta	CRK
ENSMUSG00000017776	5	2	9	2.32193	1	3.16993	6.49185	Crk	mus_musculus	CRK
ENSTRUG00000011181	1	3	2	0	1.58496	1	2.58496	crk	takifugu_rubripes	CRK
ENSXETG00000022904	1	2	2	0	1	1	2	crk	xenopus_tropicalis	CRK
ENSCING00000013531	1	1	0	0	0		0	0	ciona_intestinalis	CRTC1
ENSGALG00000003304	3	1	0	1.58496	0		1.58496	CRTC1	gallus_gallus	CRTC1
ENSG00000105662	4	3	0	2	1.58496		3.58496	CRTC1	homo_sapiens	CRTC1
ENSMMUG00000006509	4	3	0	2	1.58496		3.58496	CRTC1	macaca_mulatta	CRTC1
ENSMUSG00000003575	1	3	0	0	1.58496		1.58496	Crtc1	mus_musculus	CRTC1
ENSTRUG00000010109	6	4	6	2.58496	2	2.58496	7.16993	crtc1a	takifugu_rubripes	CRTC1
ENSXETG00000011199	2	2	0	1	1		2	crtc1	xenopus_tropicalis	CRTC1
ENSG00000105392	4	13	2	2	3.70044	1	6.70044	CRX	homo_sapiens	CRX
ENSMUSG00000041578	4	13	3	2	3.70044	1.58496	7.2854	Crx	mus_musculus	CRX
FBgn0025680	1	2	1	0	1	0	1	cry	drosophila_melanogaster	CRY1
ENSGALG00000012638	1	3	1	0	1.58496	0	1.58496	CRY1	gallus_gallus	CRY1
ENSG00000008405	2	2	1	1	1	0	2	CRY1	homo_sapiens	CRY1
ENSMMUG00000021808	1	2	1	0	1	0	1	CRY1	macaca_mulatta	CRY1
ENSMUSG00000020038	2	2	1	1	1	0	2	Cry1	mus_musculus	CRY1
ENSTRUG00000010605	1	6	0	0	2.58496		2.58496	0	takifugu_rubripes	CRY1
ENSXETG00000016951	3	4	0	1.58496	2		3.58496	cry1	xenopus_tropicalis	CRY1
ENSCING00000000223	1	2	0	0	1		1	0	ciona_intestinalis	CRYM
FBgn0030799	1	1	0	0	0		0	CG4872	drosophila_melanogaster	CRYM
ENSGALG00000002484	5	1	0	2.32193	0		2.32193	CRYM	gallus_gallus	CRYM
ENSG00000103316	6	1	0	2.58496	0		2.58496	CRYM	homo_sapiens	CRYM
ENSMMUG00000016764	1	1	0	0	0		0	CRYM	macaca_mulatta	CRYM
ENSMUSG00000030905	1	1	0	0	0		0	Crym	mus_musculus	CRYM
ENSTRUG00000016760	1	1	0	0	0		0	crym	takifugu_rubripes	CRYM
ENSXETG00000016698	1	1	0	0	0		0	crym	xenopus_tropicalis	CRYM
ENSCING00000023884	1	1	0	0	0		0	0	ciona_intestinalis	CSDC2
FBgn0036661	3	1	0	1.58496	0		1.58496	CG9705	drosophila_melanogaster	CSDC2
ENSGALG00000030101	1	2	0	0	1		1	CSDC2	gallus_gallus	CSDC2
ENSG00000172346	2	2	0	1	1		2	CSDC2	homo_sapiens	CSDC2
ENSMMUG00000001852	1	2	0	0	1		1	CSDC2	macaca_mulatta	CSDC2
ENSMUSG00000042109	2	2	0	1	1		2	Csdc2	mus_musculus	CSDC2
ENSTRUG00000017020	1	3	0	0	1.58496		1.58496	csdc2a	takifugu_rubripes	CSDC2
ENSXETG00000033238	1	2	0	0	1		1	csdc2	xenopus_tropicalis	CSDC2
ENSCING00000014465	1	1	0	0	0		0	0	ciona_intestinalis	CSDE1
FBgn0263352	5	1	0	2.32193	0		2.32193	Unr	drosophila_melanogaster	CSDE1
ENSGALG00000002139	1	1	0	0	0		0	CSDE1	gallus_gallus	CSDE1
ENSG00000009307	13	1	0	3.70044	0		3.70044	CSDE1	homo_sapiens	CSDE1
ENSMMUG00000001974	6	1	0	2.58496	0		2.58496	CSDE1	macaca_mulatta	CSDE1
ENSMUSG00000068823	7	1	0	2.80735	0		2.80735	Csde1	mus_musculus	CSDE1
ENSTRUG00000007996	3	1	0	1.58496	0		1.58496	csde1	takifugu_rubripes	CSDE1
ENSXETG00000021448	2	1	1	1	0	0	1	csde1	xenopus_tropicalis	CSDE1
ENSGALG00000039942	1	3	0	0	1.58496		1.58496	CTBP1	gallus_gallus	CTBP1
ENSG00000159692	11	2	0	3.45943	1		4.45943	CTBP1	homo_sapiens	CTBP1
ENSMMUG00000008323	4	4	0	2	2		4	CTBP1	macaca_mulatta	CTBP1
ENSMUSG00000037373	8	2	0	3	1		4	Ctbp1	mus_musculus	CTBP1
ENSTRUG00000015287	1	3	0	0	1.58496		1.58496	zgc:136929	takifugu_rubripes	CTBP1
ENSXETG00000021047	1	3	0	0	1.58496		1.58496	ctbp1	xenopus_tropicalis	CTBP1
WBGene00006424	2	1	1	1	0	0	1	ctbp-1	caenorhabditis_elegans	CTBP2
ENSCING00000009195	1	1	0	0	0		0	0	ciona_intestinalis	CTBP2
FBgn0020496	10	1	0	3.32193	0		3.32193	CtBP	drosophila_melanogaster	CTBP2
ENSGALG00000009738	1	3	0	0	1.58496		1.58496	0	gallus_gallus	CTBP2
ENSG00000175029	7	2	0	2.80735	1		3.80735	CTBP2	homo_sapiens	CTBP2
ENSMMUG00000022032	4	4	0	2	2		4	CTBP2	macaca_mulatta	CTBP2
ENSMUSG00000030970	12	2	0	3.58496	1		4.58496	Ctbp2	mus_musculus	CTBP2
ENSTRUG00000009444	6	3	1	2.58496	1.58496	0	4.16993	ctbp2a	takifugu_rubripes	CTBP2
ENSXETG00000023631	1	3	0	0	1.58496		1.58496	ctbp2	xenopus_tropicalis	CTBP2
ENSGALG00000001817	2	3	22	1	1.58496	4.45943	7.04439	CTCF	gallus_gallus	CTCF
ENSG00000102974	2	4	19	1	2	4.24793	7.24793	CTCF	homo_sapiens	CTCF
ENSMMUG00000009798	2	4	17	1	2	4.08746	7.08746	CTCF	macaca_mulatta	CTCF
ENSMUSG00000005698	1	4	11	0	2	3.45943	5.45943	Ctcf	mus_musculus	CTCF
ENSTRUG00000017943	2	2	25	1	1	4.64386	6.64386	ctcf	takifugu_rubripes	CTCF
ENSXETG00000015615	2	3	22	1	1.58496	4.45943	7.04439	ctcf	xenopus_tropicalis	CTCF
ENSCING00000006765	2	1	14	1	0	3.80735	4.80735	0	ciona_intestinalis	CTCFL
FBgn0035769	1	1	11	0	0	3.45943	3.45943	CTCF	drosophila_melanogaster	CTCFL
ENSG00000124092	16	4	146	4	2	7.18982	13.1898	CTCFL	homo_sapiens	CTCFL
ENSMMUG00000016802	7	4	66	2.80735	2	6.04439	10.8517	CTCFL	macaca_mulatta	CTCFL
ENSMUSG00000070495	2	4	22	1	2	4.45943	7.45943	Ctcfl	mus_musculus	CTCFL
ENSG00000267179	2	37	10	1	5.20945	3.32193	9.53138	CTD-2006C1.13	homo_sapiens	CTD-2006C1.13
ENSG00000258724	1	17	3	0	4.08746	1.58496	5.67243	CTD-2135J3.4	homo_sapiens	CTD-2135J3.4
ENSMMUG00000010180	4	12	7	2	3.58496	2.80735	8.39232	0	macaca_mulatta	CTD-2135J3.4
ENSG00000196826	1	37	20	0	5.20945	4.32193	9.53138	CTD-2192J16.17	homo_sapiens	CTD-2192J16.17
ENSG00000269693	1	1	6	0	0	2.58496	2.58496	CTD-2192J16.20	homo_sapiens	CTD-2192J16.20
ENSXETG00000010797	1	1	7	0	0	2.80735	2.80735	znf665	xenopus_tropicalis	CTD-2192J16.20
ENSG00000142539	1	4	1	0	2	0	2	CTD-2545M3.6	homo_sapiens	CTD-2545M3.6
ENSGALG00000037203	6	2	25	2.58496	1	4.64386	8.22882	CTNNB1	gallus_gallus	CTNNB1
ENSG00000168036	10	2	45	3.32193	1	5.49185	9.81378	CTNNB1	homo_sapiens	CTNNB1
ENSMMUG00000014627	2	2	9	1	1	3.16993	5.16993	CTNNB1	macaca_mulatta	CTNNB1
ENSMUSG00000006932	6	2	21	2.58496	1	4.39232	7.97728	Ctnnb1	mus_musculus	CTNNB1
ENSTRUG00000003520	1	4	9	0	2	3.16993	5.16993	ctnnb1	takifugu_rubripes	CTNNB1
ENSXETG00000013848	1	2	9	0	1	3.16993	4.16993	ctnnb1	xenopus_tropicalis	CTNNB1
WBGene00007184	2	1	10	1	0	3.32193	4.32193	ctr-9	caenorhabditis_elegans	CTR9
ENSCING00000008994	1	1	4	0	0	2	2	0	ciona_intestinalis	CTR9
FBgn0035205	2	2	20	1	1	4.32193	6.32193	CG2469	drosophila_melanogaster	CTR9
ENSGALG00000005618	1	1	11	0	0	3.45943	3.45943	CTR9	gallus_gallus	CTR9
ENSG00000198730	2	1	15	1	0	3.90689	4.90689	CTR9	homo_sapiens	CTR9
ENSMMUG00000011438	1	1	11	0	0	3.45943	3.45943	CTR9	macaca_mulatta	CTR9
ENSMUSG00000005609	1	1	11	0	0	3.45943	3.45943	Ctr9	mus_musculus	CTR9
ENSTRUG00000017448	1	1	6	0	0	2.58496	2.58496	ctr9	takifugu_rubripes	CTR9
ENSXETG00000013673	2	1	7	1	0	2.80735	3.80735	ctr9	xenopus_tropicalis	CTR9
ENSGALG00000029635	1	6	2	0	2.58496	1	3.58496	0	gallus_gallus	CUX1
ENSG00000257923	12	5	24	3.58496	2.32193	4.58496	10.4919	CUX1	homo_sapiens	CUX1
ENSMMUG00000021461	7	4	16	2.80735	2	4	8.80735	CUX1	macaca_mulatta	CUX1
ENSMUSG00000029705	9	5	20	3.16993	2.32193	4.32193	9.81378	Cux1	mus_musculus	CUX1
ENSTRUG00000008546	6	8	29	2.58496	3	4.85798	10.4429	CUX1	takifugu_rubripes	CUX1
ENSXETG00000005476	1	6	5	0	2.58496	2.32193	4.90689	cux1	xenopus_tropicalis	CUX1
ENSGALG00000004598	2	6	8	1	2.58496	3	6.58496	CUX2	gallus_gallus	CUX2
ENSG00000111249	2	5	4	1	2.32193	2	5.32193	CUX2	homo_sapiens	CUX2
ENSMMUG00000001909	1	4	4	0	2	2	4	CUX2	macaca_mulatta	CUX2
ENSMUSG00000042589	5	5	12	2.32193	2.32193	3.58496	8.22882	Cux2	mus_musculus	CUX2
ENSTRUG00000015853	4	8	20	2	3	4.32193	9.32193	cux2b	takifugu_rubripes	CUX2
ENSXETG00000011684	1	6	5	0	2.58496	2.32193	4.90689	cux2	xenopus_tropicalis	CUX2
WBGene00009924	13	1	0	3.70044	0		3.70044	cfp-1	caenorhabditis_elegans	CXXC1
ENSCING00000007220	1	1	1	0	0	0	0	zf(cxxc)-2	ciona_intestinalis	CXXC1
FBgn0030121	2	3	4	1	1.58496	2	4.58496	Cfp1	drosophila_melanogaster	CXXC1
ENSG00000154832	6	1	11	2.58496	0	3.45943	6.04439	CXXC1	homo_sapiens	CXXC1
ENSMMUG00000009051	3	1	5	1.58496	0	2.32193	3.90689	CXXC1	macaca_mulatta	CXXC1
ENSMUSG00000024560	1	1	2	0	0	1	1	Cxxc1	mus_musculus	CXXC1
ENSTRUG00000013293	2	2	6	1	1	2.58496	4.58496	cxxc1b	takifugu_rubripes	CXXC1
ENSXETG00000021938	4	1	18	2	0	4.16993	6.16993	cxxc1	xenopus_tropicalis	CXXC1
WBGene00000895	2	1	0	1	0		1	dac-1	caenorhabditis_elegans	DACH2
ENSCING00000019659	1	1	0	0	0		0	0	ciona_intestinalis	DACH2
FBgn0005677	6	1	0	2.58496	0		2.58496	dac	drosophila_melanogaster	DACH2
ENSGALG00000006886	1	2	0	0	1		1	DACH2	gallus_gallus	DACH2
ENSG00000126733	6	2	0	2.58496	1		3.58496	DACH2	homo_sapiens	DACH2
ENSMMUG00000016777	3	2	0	1.58496	1		2.58496	DACH2	macaca_mulatta	DACH2
ENSMUSG00000025592	5	2	0	2.32193	1		3.32193	Dach2	mus_musculus	DACH2
ENSTRUG00000013335	3	4	4	1.58496	2	2	5.58496	dachb (1 of many)	takifugu_rubripes	DACH2
ENSXETG00000015905	2	2	0	1	1		2	dach2	xenopus_tropicalis	DACH2
ENSCING00000005773	1	1	0	0	0		0	0	ciona_intestinalis	DAXX
FBgn0031820	2	1	0	1	0		1	DLP	drosophila_melanogaster	DAXX
ENSG00000204209	7	1	0	2.80735	0		2.80735	DAXX	homo_sapiens	DAXX
ENSMMUG00000004287	2	1	0	1	0		1	DAXX	macaca_mulatta	DAXX
ENSMUSG00000002307	6	1	0	2.58496	0		2.58496	Daxx	mus_musculus	DAXX
ENSTRUG00000003811	2	1	2	1	0	1	2	0	takifugu_rubripes	DAXX
ENSXETG00000020372	1	1	1	0	0	0	0	daxx	xenopus_tropicalis	DAXX
ENSG00000105516	4	3	3	2	1.58496	1.58496	5.16993	DBP	homo_sapiens	DBP
ENSMMUG00000022160	3	3	3	1.58496	1.58496	1.58496	4.75489	DBP	macaca_mulatta	DBP
ENSMUSG00000059824	3	3	3	1.58496	1.58496	1.58496	4.75489	Dbp	mus_musculus	DBP
ENSTRUG00000007098	4	5	5	2	2.32193	2.32193	6.64386	dbpa	takifugu_rubripes	DBP
ENSXETG00000003160	1	3	1	0	1.58496	0	1.58496	dbp	xenopus_tropicalis	DBP
ENSCING00000012835	1	9	1	0	3.16993	0	3.16993	0	ciona_intestinalis	DBX1
FBgn0261723	1	8	1	0	3	0	3	Dbx	drosophila_melanogaster	DBX1
ENSGALG00000003965	1	16	1	0	4	0	4	DBX1	gallus_gallus	DBX1
ENSG00000109851	1	16	1	0	4	0	4	DBX1	homo_sapiens	DBX1
ENSMMUG00000040777	1	8	1	0	3	0	3	DBX1	macaca_mulatta	DBX1
ENSMUSG00000030507	1	17	1	0	4.08746	0	4.08746	Dbx1	mus_musculus	DBX1
ENSTRUG00000015886	1	23	1	0	4.52356	0	4.52356	dbx1b	takifugu_rubripes	DBX1
ENSXETG00000014193	1	16	1	0	4	0	4	dbx1	xenopus_tropicalis	DBX1
ENSGALG00000009604	4	16	3	2	4	1.58496	7.58496	DBX2	gallus_gallus	DBX2
ENSG00000185610	1	16	1	0	4	0	4	DBX2	homo_sapiens	DBX2
ENSMMUG00000022290	1	8	1	0	3	0	3	0	macaca_mulatta	DBX2
ENSMUSG00000045608	1	17	1	0	4.08746	0	4.08746	Dbx2	mus_musculus	DBX2
ENSTRUG00000016696	1	23	1	0	4.52356	0	4.52356	0	takifugu_rubripes	DBX2
ENSXETG00000030548	1	16	1	0	4	0	4	DBX2	xenopus_tropicalis	DBX2
WBGene00006776	1	2	10	0	1	3.32193	4.32193	unc-40	caenorhabditis_elegans	DCC
FBgn0011592	3	6	30	1.58496	2.58496	4.90689	9.07682	fra	drosophila_melanogaster	DCC
ENSG00000187323	7	11	32	2.80735	3.45943	5	11.2668	DCC	homo_sapiens	DCC
ENSMMUG00000013999	3	11	18	1.58496	3.45943	4.16993	9.21432	DCC	macaca_mulatta	DCC
ENSMUSG00000060534	2	11	20	1	3.45943	4.32193	8.78136	Dcc	mus_musculus	DCC
ENSTRUG00000005560	10	17	100	3.32193	4.08746	6.64386	14.0532	DCC	takifugu_rubripes	DCC
ENSXETG00000030451	1	10	7	0	3.32193	2.80735	6.12928	DCC	xenopus_tropicalis	DCC
ENSG00000175197	5	1	4	2.32193	0	2	4.32193	DDIT3	homo_sapiens	DDIT3
ENSMMUG00000011286	1	1	1	0	0	0	0	DDIT3	macaca_mulatta	DDIT3
ENSMUSG00000025408	2	1	2	1	0	1	2	Ddit3	mus_musculus	DDIT3
ENSTRUG00000014773	1	1	1	0	0	0	0	0	takifugu_rubripes	DDIT3
ENSXETG00000006245	1	1	0	0	0		0	ddit3	xenopus_tropicalis	DDIT3
ENSGALG00000037360	2	6	6	1	2.58496	2.58496	6.16993	DDX17	gallus_gallus	DDX17
ENSG00000100201	2	8	6	1	3	2.58496	6.58496	DDX17	homo_sapiens	DDX17
ENSMMUG00000004304	3	9	8	1.58496	3.16993	3	7.75489	DDX17	macaca_mulatta	DDX17
ENSMUSG00000055065	1	7	3	0	2.80735	1.58496	4.39232	Ddx17	mus_musculus	DDX17
ENSTRUG00000009294	4	8	17	2	3	4.08746	9.08746	DDX17 (1 of many)	takifugu_rubripes	DDX17
ENSXETG00000006900	1	6	4	0	2.58496	2	4.58496	ddx17	xenopus_tropicalis	DDX17
WBGene00020284	3	5	4	1.58496	2.32193	2	5.90689	mel-46	caenorhabditis_elegans	DDX20
FBgn0011802	2	3	6	1	1.58496	2.58496	5.16993	Gem3	drosophila_melanogaster	DDX20
ENSGALG00000001504	2	5	3	1	2.32193	1.58496	4.90689	DDX20	gallus_gallus	DDX20
ENSG00000064703	2	4	3	1	2	1.58496	4.58496	DDX20	homo_sapiens	DDX20
ENSMMUG00000014489	1	9	0	0	3.16993		3.16993	0	macaca_mulatta	DDX20
ENSMUSG00000027905	1	6	3	0	2.58496	1.58496	4.16993	Ddx20	mus_musculus	DDX20
ENSTRUG00000006686	4	6	10	2	2.58496	3.32193	7.90689	ddx20	takifugu_rubripes	DDX20
ENSXETG00000013568	1	4	3	0	2	1.58496	3.58496	ddx20	xenopus_tropicalis	DDX20
WBGene00010260	5	4	15	2.32193	2	3.90689	8.22882	ddx-17	caenorhabditis_elegans	DDX5
ENSCING00000004147	1	6	5	0	2.58496	2.32193	4.90689	0	ciona_intestinalis	DDX5
FBgn0003261	12	7	36	3.58496	2.80735	5.16993	11.5622	Rm62	drosophila_melanogaster	DDX5
ENSGALG00000003532	5	6	9	2.32193	2.58496	3.16993	8.07682	DDX5	gallus_gallus	DDX5
ENSG00000108654	16	8	12	4	3	3.58496	10.585	DDX5	homo_sapiens	DDX5
ENSMMUG00000009463	5	9	11	2.32193	3.16993	3.45943	8.95128	DDX5	macaca_mulatta	DDX5
ENSMUSG00000020719	3	7	6	1.58496	2.80735	2.58496	6.97728	Ddx5	mus_musculus	DDX5
ENSTRUG00000009308	2	8	9	1	3	3.16993	7.16993	ddx5	takifugu_rubripes	DDX5
ENSXETG00000012580	1	6	3	0	2.58496	1.58496	4.16993	ddx5	xenopus_tropicalis	DDX5
WBGene00022378	2	1	3	1	0	1.58496	2.58496	Y94H6A.5	caenorhabditis_elegans	DDX54
ENSCING00000004789	1	1	3	0	0	1.58496	1.58496	0	ciona_intestinalis	DDX54
FBgn0052344	1	1	3	0	0	1.58496	1.58496	CG32344	drosophila_melanogaster	DDX54
ENSGALG00000007490	1	1	3	0	0	1.58496	1.58496	DDX54	gallus_gallus	DDX54
ENSG00000123064	4	1	8	2	0	3	5	DDX54	homo_sapiens	DDX54
ENSMMUG00000021795	2	1	6	1	0	2.58496	3.58496	DDX54	macaca_mulatta	DDX54
ENSMUSG00000029599	1	1	3	0	0	1.58496	1.58496	Ddx54	mus_musculus	DDX54
ENSTRUG00000014939	3	1	8	1.58496	0	3	4.58496	ddx54	takifugu_rubripes	DDX54
ENSXETG00000016410	1	1	4	0	0	2	2	ddx54	xenopus_tropicalis	DDX54
ENSCING00000007418	1	1	2	0	0	1	1	deaf-1	ciona_intestinalis	DEAF1
FBgn0013799	5	2	10	2.32193	1	3.32193	6.64386	Deaf1	drosophila_melanogaster	DEAF1
ENSGALG00000034225	2	5	3	1	2.32193	1.58496	4.90689	DEAF1	gallus_gallus	DEAF1
ENSG00000177030	1	4	2	0	2	1	3	DEAF1	homo_sapiens	DEAF1
ENSMMUG00000002660	1	3	2	0	1.58496	1	2.58496	DEAF1	macaca_mulatta	DEAF1
ENSMUSG00000058886	3	4	3	1.58496	2	1.58496	5.16993	Deaf1	mus_musculus	DEAF1
ENSTRUG00000002931	4	4	6	2	2	2.58496	6.58496	deaf1	takifugu_rubripes	DEAF1
ENSXETG00000033517	1	4	2	0	2	1	3	DEAF1	xenopus_tropicalis	DEAF1
FBgn0026533	5	1	0	2.32193	0		2.32193	Dek	drosophila_melanogaster	DEK
ENSGALG00000012684	1	1	0	0	0		0	DEK	gallus_gallus	DEK
ENSG00000124795	5	1	0	2.32193	0		2.32193	DEK	homo_sapiens	DEK
ENSMMUG00000019427	1	4	0	0	2		2	0	macaca_mulatta	DEK
ENSMUSG00000021377	3	1	0	1.58496	0		1.58496	Dek	mus_musculus	DEK
ENSTRUG00000010182	1	2	1	0	1	0	1	0	takifugu_rubripes	DEK
ENSXETG00000014181	2	1	3	1	0	1.58496	2.58496	dek	xenopus_tropicalis	DEK
ENSGALG00000018439	2	16	1	1	4	0	5	DLX1	gallus_gallus	DLX1
ENSG00000144355	4	16	3	2	4	1.58496	7.58496	DLX1	homo_sapiens	DLX1
ENSMMUG00000048041	2	8	1	1	3	0	4	DLX1	macaca_mulatta	DLX1
ENSMUSG00000041911	3	17	1	1.58496	4.08746	0	5.67243	Dlx1	mus_musculus	DLX1
ENSTRUG00000017741	1	23	1	0	4.52356	0	4.52356	dlx1a	takifugu_rubripes	DLX1
ENSXETG00000007533	1	16	2	0	4	1	5	dlx1	xenopus_tropicalis	DLX1
ENSG00000115844	2	16	2	1	4	1	6	DLX2	homo_sapiens	DLX2
ENSMUSG00000023391	1	17	1	0	4.08746	0	4.08746	Dlx2	mus_musculus	DLX2
ENSTRUG00000017732	1	23	1	0	4.52356	0	4.52356	dlx2a	takifugu_rubripes	DLX2
ENSXETG00000007532	1	16	1	0	4	0	4	dlx2	xenopus_tropicalis	DLX2
ENSGALG00000040529	1	16	1	0	4	0	4	0	gallus_gallus	DLX3
ENSG00000064195	2	16	2	1	4	1	6	DLX3	homo_sapiens	DLX3
ENSMMUG00000000157	1	8	1	0	3	0	3	0	macaca_mulatta	DLX3
ENSMUSG00000001510	1	17	1	0	4.08746	0	4.08746	Dlx3	mus_musculus	DLX3
ENSTRUG00000007563	2	23	3	1	4.52356	1.58496	7.10852	dlx3b	takifugu_rubripes	DLX3
ENSXETG00000021919	1	16	1	0	4	0	4	dlx3	xenopus_tropicalis	DLX3
FBgn0000157	3	8	3	1.58496	3	1.58496	6.16993	Dll	drosophila_melanogaster	DLX4
ENSGALG00000045023	1	16	1	0	4	0	4	0	gallus_gallus	DLX4
ENSG00000108813	3	16	3	1.58496	4	1.58496	7.16993	DLX4	homo_sapiens	DLX4
ENSMMUG00000017658	2	8	2	1	3	1	5	DLX4	macaca_mulatta	DLX4
ENSMUSG00000020871	1	17	1	0	4.08746	0	4.08746	Dlx4	mus_musculus	DLX4
ENSTRUG00000016558	1	23	1	0	4.52356	0	4.52356	dlx4b	takifugu_rubripes	DLX4
ENSXETG00000021913	1	16	1	0	4	0	4	dlx4	xenopus_tropicalis	DLX4
ENSCING00000004374	2	9	2	1	3.16993	1	5.16993	0	ciona_intestinalis	DLX5
ENSGALG00000009129	1	16	1	0	4	0	4	DLX5	gallus_gallus	DLX5
ENSG00000105880	2	16	2	1	4	1	6	DLX5	homo_sapiens	DLX5
ENSMUSG00000029755	2	17	1	1	4.08746	0	5.08746	Dlx5	mus_musculus	DLX5
ENSTRUG00000000270	1	23	1	0	4.52356	0	4.52356	dlx5a	takifugu_rubripes	DLX5
ENSXETG00000016572	1	16	1	0	4	0	4	dlx5	xenopus_tropicalis	DLX5
WBGene00000463	1	5	1	0	2.32193	0	2.32193	ceh-43	caenorhabditis_elegans	DLX6
ENSGALG00000023195	1	16	1	0	4	0	4	DLX6	gallus_gallus	DLX6
ENSG00000006377	2	16	2	1	4	1	6	DLX6	homo_sapiens	DLX6
ENSMMUG00000040199	1	8	1	0	3	0	3	0	macaca_mulatta	DLX6
ENSMUSG00000029754	3	17	3	1.58496	4.08746	1.58496	7.25739	Dlx6	mus_musculus	DLX6
ENSTRUG00000007566	2	23	2	1	4.52356	1	6.52356	dlx6a	takifugu_rubripes	DLX6
ENSXETG00000016573	2	16	4	1	4	2	7	dlx6	xenopus_tropicalis	DLX6
WBGene00013676	2	1	0	1	0		1	ekl-4	caenorhabditis_elegans	DMAP1
FBgn0034537	1	1	0	0	0		0	DMAP1	drosophila_melanogaster	DMAP1
ENSGALG00000010104	2	1	0	1	0		1	DMAP1	gallus_gallus	DMAP1
ENSG00000178028	8	1	0	3	0		3	DMAP1	homo_sapiens	DMAP1
ENSMMUG00000011645	4	1	0	2	0		2	DMAP1	macaca_mulatta	DMAP1
ENSMUSG00000009640	1	1	0	0	0		0	Dmap1	mus_musculus	DMAP1
ENSTRUG00000013929	2	1	0	1	0		1	dmap1	takifugu_rubripes	DMAP1
ENSXETG00000001057	1	1	0	0	0		0	dmap1	xenopus_tropicalis	DMAP1
ENSGALG00000010436	1	14	2	0	3.80735	1	4.80735	DMBX1	gallus_gallus	DMBX1
ENSG00000197587	2	13	4	1	3.70044	2	6.70044	DMBX1	homo_sapiens	DMBX1
ENSMMUG00000014634	1	8	2	0	3	1	4	DMBX1	macaca_mulatta	DMBX1
ENSMUSG00000028707	3	13	6	1.58496	3.70044	2.58496	7.87036	Dmbx1	mus_musculus	DMBX1
ENSTRUG00000006916	2	16	5	1	4	2.32193	7.32193	dmbx1b	takifugu_rubripes	DMBX1
ENSXETG00000004360	1	12	2	0	3.58496	1	4.58496	dmbx1	xenopus_tropicalis	DMBX1
ENSGALG00000010160	3	5	3	1.58496	2.32193	1.58496	5.49185	DMRT1	gallus_gallus	DMRT1
ENSG00000137090	2	6	1	1	2.58496	0	3.58496	DMRT1	homo_sapiens	DMRT1
ENSMMUG00000044083	1	2	1	0	1	0	1	DMRT1	macaca_mulatta	DMRT1
ENSMUSG00000024837	2	6	2	1	2.58496	1	4.58496	Dmrt1	mus_musculus	DMRT1
ENSTRUG00000015699	1	6	1	0	2.58496	0	2.58496	dmrt1	takifugu_rubripes	DMRT1
ENSXETG00000002277	1	5	1	0	2.32193	0	2.32193	kank1	xenopus_tropicalis	DMRT1
ENSCING00000013359	1	2	1	0	1	0	1	0	ciona_intestinalis	DMRT2
FBgn0030477	1	4	1	0	2	0	2	dmrt11E	drosophila_melanogaster	DMRT2
ENSGALG00000026790	1	5	1	0	2.32193	0	2.32193	DMRT2	gallus_gallus	DMRT2
ENSG00000173253	7	6	6	2.80735	2.58496	2.58496	7.97728	DMRT2	homo_sapiens	DMRT2
ENSMMUG00000014844	3	2	2	1.58496	1	1	3.58496	DMRT2	macaca_mulatta	DMRT2
ENSMUSG00000048138	1	6	1	0	2.58496	0	2.58496	Dmrt2	mus_musculus	DMRT2
ENSTRUG00000015666	1	6	1	0	2.58496	0	2.58496	dmrt2a	takifugu_rubripes	DMRT2
ENSXETG00000033983	1	5	2	0	2.32193	1	3.32193	dmrt2	xenopus_tropicalis	DMRT2
WBGene00007776	1	6	1	0	2.58496	0	2.58496	dmd-4	caenorhabditis_elegans	DMRT3
FBgn0038851	1	4	1	0	2	0	2	dmrt93B	drosophila_melanogaster	DMRT3
ENSGALG00000010161	1	5	1	0	2.32193	0	2.32193	DMRT3	gallus_gallus	DMRT3
ENSG00000064218	2	6	1	1	2.58496	0	3.58496	DMRT3	homo_sapiens	DMRT3
ENSMUSG00000042372	1	6	1	0	2.58496	0	2.58496	Dmrt3	mus_musculus	DMRT3
ENSTRUG00000015692	1	6	1	0	2.58496	0	2.58496	dmrt3	takifugu_rubripes	DMRT3
ENSXETG00000015285	1	5	1	0	2.32193	0	2.32193	dmrt3	xenopus_tropicalis	DMRT3
ENSG00000176399	1	6	1	0	2.58496	0	2.58496	DMRTA1	homo_sapiens	DMRTA1
ENSMUSG00000043753	1	6	1	0	2.58496	0	2.58496	Dmrta1	mus_musculus	DMRTA1
ENSTRUG00000000035	5	6	5	2.32193	2.58496	2.32193	7.22882	dmrta1	takifugu_rubripes	DMRTA1
ENSXETG00000005462	1	5	1	0	2.32193	0	2.32193	dmrta1	xenopus_tropicalis	DMRTA1
ENSCING00000005905	1	2	1	0	1	0	1	dmrt1	ciona_intestinalis	DMRTA2
ENSGALG00000031423	1	5	0	0	2.32193		2.32193	DMRTA2	gallus_gallus	DMRTA2
ENSG00000142700	2	6	2	1	2.58496	1	4.58496	DMRTA2	homo_sapiens	DMRTA2
ENSMUSG00000047143	1	6	1	0	2.58496	0	2.58496	Dmrta2	mus_musculus	DMRTA2
ENSTRUG00000001824	2	6	4	1	2.58496	2	5.58496	dmrta2	takifugu_rubripes	DMRTA2
ENSXETG00000002846	1	5	2	0	2.32193	1	3.32193	dmrta2	xenopus_tropicalis	DMRTA2
WBGene00007930	1	6	1	0	2.58496	0	2.58496	dmd-11	caenorhabditis_elegans	DMRTB1
FBgn0000504	6	4	6	2.58496	2	2.58496	7.16993	dsx	drosophila_melanogaster	DMRTB1
ENSGALG00000029023	1	5	1	0	2.32193	0	2.32193	DMRTB1	gallus_gallus	DMRTB1
ENSG00000143006	1	6	1	0	2.58496	0	2.58496	DMRTB1	homo_sapiens	DMRTB1
ENSMUSG00000028610	2	6	1	1	2.58496	0	3.58496	Dmrtb1	mus_musculus	DMRTB1
ENSG00000142025	5	3	5	2.32193	1.58496	2.32193	6.22882	DMRTC2	homo_sapiens	DMRTC2
ENSMMUG00000013426	1	2	1	0	1	0	1	DMRTC2	macaca_mulatta	DMRTC2
ENSMUSG00000011349	1	3	1	0	1.58496	0	1.58496	Dmrtc2	mus_musculus	DMRTC2
ENSGALG00000030844	2	3	5	1	1.58496	2.32193	4.90689	DMTF1	gallus_gallus	DMTF1
ENSG00000135164	20	2	12	4.32193	1	3.58496	8.90689	DMTF1	homo_sapiens	DMTF1
ENSMMUG00000010781	3	2	8	1.58496	1	3	5.58496	DMTF1	macaca_mulatta	DMTF1
ENSMUSG00000042508	6	3	9	2.58496	1.58496	3.16993	7.33985	Dmtf1	mus_musculus	DMTF1
ENSTRUG00000005215	4	2	4	2	1	2	5	dmtf1	takifugu_rubripes	DMTF1
ENSXETG00000005412	1	1	2	0	0	1	1	dmtf1	xenopus_tropicalis	DMTF1
WBGene00018836	1	2	4	0	1	2	3	F54F2.9	caenorhabditis_elegans	DNAJC1
ENSCING00000003674	1	2	2	0	1	1	2	0	ciona_intestinalis	DNAJC1
FBgn0030990	2	2	6	1	1	2.58496	4.58496	CG7556	drosophila_melanogaster	DNAJC1
ENSGALG00000007914	1	2	3	0	1	1.58496	2.58496	DNAJC1	gallus_gallus	DNAJC1
ENSG00000136770	1	2	3	0	1	1.58496	2.58496	DNAJC1	homo_sapiens	DNAJC1
ENSMMUG00000023649	1	2	3	0	1	1.58496	2.58496	DNAJC1	macaca_mulatta	DNAJC1
ENSMUSG00000026740	4	2	9	2	1	3.16993	6.16993	Dnajc1	mus_musculus	DNAJC1
ENSTRUG00000004038	3	2	4	1.58496	1	2	4.58496	dnajc1	takifugu_rubripes	DNAJC1
ENSXETG00000007390	1	2	2	0	1	1	2	dnajc1	xenopus_tropicalis	DNAJC1
WBGene00001029	1	2	3	0	1	1.58496	2.58496	dnj-11	caenorhabditis_elegans	DNAJC2
ENSCING00000003953	1	2	4	0	1	2	3	0	ciona_intestinalis	DNAJC2
FBgn0037051	2	2	6	1	1	2.58496	4.58496	CG10565	drosophila_melanogaster	DNAJC2
ENSGALG00000008249	1	2	3	0	1	1.58496	2.58496	DNAJC2	gallus_gallus	DNAJC2
ENSG00000105821	5	2	8	2.32193	1	3	6.32193	DNAJC2	homo_sapiens	DNAJC2
ENSMMUG00000003430	4	2	4	2	1	2	5	DNAJC2	macaca_mulatta	DNAJC2
ENSMUSG00000029014	4	2	10	2	1	3.32193	6.32193	Dnajc2	mus_musculus	DNAJC2
ENSTRUG00000002514	3	2	12	1.58496	1	3.58496	6.16993	dnajc2	takifugu_rubripes	DNAJC2
ENSXETG00000023108	2	2	4	1	1	2	4	dnajc2	xenopus_tropicalis	DNAJC2
ENSCING00000005243	1	1	3	0	0	1.58496	1.58496	0	ciona_intestinalis	DNMT1
ENSGALG00000038018	2	1	8	1	0	3	4	DNMT1	gallus_gallus	DNMT1
ENSG00000130816	9	1	12	3.16993	0	3.58496	6.75489	DNMT1	homo_sapiens	DNMT1
ENSMMUG00000014604	4	1	12	2	0	3.58496	5.58496	DNMT1	macaca_mulatta	DNMT1
ENSMUSG00000004099	4	1	16	2	0	4	6	Dnmt1	mus_musculus	DNMT1
ENSTRUG00000008132	2	1	6	1	0	2.58496	3.58496	dnmt1	takifugu_rubripes	DNMT1
ENSXETG00000022035	1	1	3	0	0	1.58496	1.58496	dnmt1	xenopus_tropicalis	DNMT1
ENSGALG00000041461	1	2	2	0	1	1	2	DNMT3B	gallus_gallus	DNMT3B
ENSG00000088305	6	4	18	2.58496	2	4.16993	8.75489	DNMT3B	homo_sapiens	DNMT3B
ENSMMUG00000019474	3	3	9	1.58496	1.58496	3.16993	6.33985	DNMT3B	macaca_mulatta	DNMT3B
ENSMUSG00000027478	10	3	30	3.32193	1.58496	4.90689	9.81378	Dnmt3b	mus_musculus	DNMT3B
ENSTRUG00000012300	3	5	6	1.58496	2.32193	2.58496	6.49185	dnmt3bb.1	takifugu_rubripes	DNMT3B
WBGene00010120	1	5	1	0	2.32193	0	2.32193	dot-1.4	caenorhabditis_elegans	DOT1L
ENSCING00000023681	1	1	0	0	0		0	0	ciona_intestinalis	DOT1L
FBgn0264495	5	1	5	2.32193	0	2.32193	4.64386	gpp	drosophila_melanogaster	DOT1L
ENSGALG00000000843	4	1	4	2	0	2	4	DOT1L	gallus_gallus	DOT1L
ENSG00000104885	5	1	2	2.32193	0	1	3.32193	DOT1L	homo_sapiens	DOT1L
ENSMMUG00000010107	5	1	3	2.32193	0	1.58496	3.90689	DOT1L	macaca_mulatta	DOT1L
ENSMUSG00000061589	3	1	2	1.58496	0	1	2.58496	Dot1l	mus_musculus	DOT1L
ENSTRUG00000017836	4	1	6	2	0	2.58496	4.58496	dot1l	takifugu_rubripes	DOT1L
ENSXETG00000013658	1	1	1	0	0	0	0	dot1l	xenopus_tropicalis	DOT1L
WBGene00016200	3	2	3	1.58496	1	1.58496	4.16993	dpff-1	caenorhabditis_elegans	DPF2
ENSCING00000018662	1	3	3	0	1.58496	1.58496	3.16993	0	ciona_intestinalis	DPF2
FBgn0033015	4	3	8	2	1.58496	3	6.58496	d4	drosophila_melanogaster	DPF2
ENSGALG00000030221	3	3	6	1.58496	1.58496	2.58496	5.75489	DPF2	gallus_gallus	DPF2
ENSG00000133884	4	4	6	2	2	2.58496	6.58496	DPF2	homo_sapiens	DPF2
ENSMMUG00000012317	5	4	8	2.32193	2	3	7.32193	DPF2	macaca_mulatta	DPF2
ENSMUSG00000024826	2	4	5	1	2	2.32193	5.32193	Dpf2	mus_musculus	DPF2
ENSTRUG00000016688	2	6	5	1	2.58496	2.32193	5.90689	dpf2	takifugu_rubripes	DPF2
ENSXETG00000001672	2	4	3	1	2	1.58496	4.58496	dpf2	xenopus_tropicalis	DPF2
ENSG00000204595	1	1	1	0	0	0	0	DPRX	homo_sapiens	DPRX
WBGene00001092	1	1	0	0	0		0	dro-1	caenorhabditis_elegans	DR1
ENSCING00000020364	1	1	1	0	0	0	0	0	ciona_intestinalis	DR1
FBgn0028926	1	1	0	0	0		0	NC2beta	drosophila_melanogaster	DR1
ENSGALG00000005858	2	1	0	1	0		1	DR1	gallus_gallus	DR1
ENSG00000117505	2	1	0	1	0		1	DR1	homo_sapiens	DR1
ENSMUSG00000029265	1	1	0	0	0		0	Dr1	mus_musculus	DR1
ENSTRUG00000016627	1	1	1	0	0	0	0	dr1	takifugu_rubripes	DR1
ENSXETG00000022989	2	1	2	1	0	1	2	dr1	xenopus_tropicalis	DR1
WBGene00009584	4	1	0	2	0		2	drap-1	caenorhabditis_elegans	DRAP1
ENSCING00000025006	1	1	0	0	0		0	0	ciona_intestinalis	DRAP1
FBgn0034650	1	1	0	0	0		0	NC2alpha	drosophila_melanogaster	DRAP1
ENSG00000175550	5	1	0	2.32193	0		2.32193	DRAP1	homo_sapiens	DRAP1
ENSMMUG00000008655	2	1	0	1	0		1	DRAP1	macaca_mulatta	DRAP1
ENSMUSG00000024914	5	1	0	2.32193	0		2.32193	Drap1	mus_musculus	DRAP1
ENSTRUG00000012644	2	1	0	1	0		1	drap1	takifugu_rubripes	DRAP1
ENSXETG00000018519	1	1	0	0	0		0	drap1	xenopus_tropicalis	DRAP1
FBgn0085369	2	9	4	1	3.16993	2	6.16993	CG34340	drosophila_melanogaster	DRGX
ENSGALG00000030822	1	15	2	0	3.90689	1	4.90689	DRGX	gallus_gallus	DRGX
ENSG00000165606	2	15	4	1	3.90689	2	6.90689	DRGX	homo_sapiens	DRGX
ENSMUSG00000041730	4	13	6	2	3.70044	2.58496	8.2854	Prrxl1	mus_musculus	DRGX
ENSTRUG00000013446	2	16	4	1	4	2	7	drgx	takifugu_rubripes	DRGX
ENSXETG00000030565	1	13	2	0	3.70044	1	4.70044	DRGX	xenopus_tropicalis	DRGX
ENSCING00000021601	2	4	3	1	2	1.58496	4.58496	0	ciona_intestinalis	DTX1
FBgn0000524	1	1	3	0	0	1.58496	1.58496	dx	drosophila_melanogaster	DTX1
ENSGALG00000027897	1	5	3	0	2.32193	1.58496	3.90689	DTX1	gallus_gallus	DTX1
ENSG00000135144	1	5	3	0	2.32193	1.58496	3.90689	DTX1	homo_sapiens	DTX1
ENSMUSG00000029603	1	5	3	0	2.32193	1.58496	3.90689	Dtx1	mus_musculus	DTX1
ENSTRUG00000007477	5	5	13	2.32193	2.32193	3.70044	8.3443	DTX1	takifugu_rubripes	DTX1
ENSXETG00000016413	1	6	4	0	2.58496	2	4.58496	dtx1	xenopus_tropicalis	DTX1
ENSG00000260596	4	2	8	2	1	3	6	DUX4	homo_sapiens	DUX4
ENSMMUG00000038971	1	6	2	0	2.58496	1	3.58496	0	macaca_mulatta	DUX4
ENSMUSG00000075046	2	6	2	1	2.58496	1	4.58496	Duxf3	mus_musculus	DUX4
ENSG00000258873	1	2	2	0	1	1	2	DUXA	homo_sapiens	DUXA
ENSMMUG00000007788	1	6	2	0	2.58496	1	3.58496	DUXA	macaca_mulatta	DUXA
WBGene00003149	1	6	1	0	2.58496	0	2.58496	mbk-1	caenorhabditis_elegans	DYRK1B
ENSCING00000007772	1	5	2	0	2.32193	1	3.32193	0	ciona_intestinalis	DYRK1B
FBgn0259168	5	5	5	2.32193	2.32193	2.32193	6.96578	mnb	drosophila_melanogaster	DYRK1B
ENSGALG00000029753	1	10	1	0	3.32193	0	3.32193	0	gallus_gallus	DYRK1B
ENSG00000105204	7	11	6	2.80735	3.45943	2.58496	8.85175	DYRK1B	homo_sapiens	DYRK1B
ENSMMUG00000022726	2	10	2	1	3.32193	1	5.32193	DYRK1B	macaca_mulatta	DYRK1B
ENSMUSG00000002409	3	10	3	1.58496	3.32193	1.58496	6.49185	Dyrk1b	mus_musculus	DYRK1B
ENSTRUG00000003911	3	17	7	1.58496	4.08746	2.80735	8.47978	dyrk1b	takifugu_rubripes	DYRK1B
ENSXETG00000032961	2	8	6	1	3	2.58496	6.58496	DYRK1B	xenopus_tropicalis	DYRK1B
ENSGALG00000003045	2	5	0	1	2.32193		3.32193	E2F1	gallus_gallus	E2F1
ENSG00000101412	1	6	0	0	2.58496		2.58496	E2F1	homo_sapiens	E2F1
ENSMMUG00000023550	1	6	0	0	2.58496		2.58496	E2F1	macaca_mulatta	E2F1
ENSMUSG00000027490	2	6	0	1	2.58496		3.58496	E2f1	mus_musculus	E2F1
ENSTRUG00000011188	10	7	1	3.32193	2.80735	0	6.12928	E2F1	takifugu_rubripes	E2F1
ENSXETG00000021428	1	4	0	0	2		2	e2f1	xenopus_tropicalis	E2F1
ENSG00000007968	1	6	0	0	2.58496		2.58496	E2F2	homo_sapiens	E2F2
ENSMMUG00000011832	1	6	0	0	2.58496		2.58496	E2F2	macaca_mulatta	E2F2
ENSMUSG00000018983	1	6	0	0	2.58496		2.58496	E2f2	mus_musculus	E2F2
ENSTRUG00000011729	4	7	0	2	2.80735		4.80735	si:ch211-160f23.5	takifugu_rubripes	E2F2
ENSGALG00000012680	2	5	0	1	2.32193		3.32193	E2F3	gallus_gallus	E2F3
ENSG00000112242	3	6	0	1.58496	2.58496		4.16993	E2F3	homo_sapiens	E2F3
ENSMMUG00000017649	5	6	0	2.32193	2.58496		4.90689	E2F3	macaca_mulatta	E2F3
ENSMUSG00000016477	2	6	0	1	2.58496		3.58496	E2f3	mus_musculus	E2F3
ENSTRUG00000008440	2	7	0	1	2.80735		3.80735	e2f3	takifugu_rubripes	E2F3
ENSXETG00000000021	1	4	1	0	2	0	2	e2f3	xenopus_tropicalis	E2F3
ENSGALG00000001722	2	5	0	1	2.32193		3.32193	E2F4	gallus_gallus	E2F4
ENSG00000205250	2	6	0	1	2.58496		3.58496	E2F4	homo_sapiens	E2F4
ENSMMUG00000020258	3	6	0	1.58496	2.58496		4.16993	E2F4	macaca_mulatta	E2F4
ENSMUSG00000014859	1	6	0	0	2.58496		2.58496	E2f4	mus_musculus	E2F4
ENSTRUG00000009757	5	7	1	2.32193	2.80735	0	5.12928	e2f4	takifugu_rubripes	E2F4
ENSXETG00000003083	1	4	0	0	2		2	e2f4	xenopus_tropicalis	E2F4
WBGene00001161	1	2	0	0	1		1	efl-1	caenorhabditis_elegans	E2F5
ENSCING00000024912	1	2	0	0	1		1	e2f4/5	ciona_intestinalis	E2F5
FBgn0024371	2	2	0	1	1		2	E2f2	drosophila_melanogaster	E2F5
ENSGALG00000038915	2	5	0	1	2.32193		3.32193	E2F5	gallus_gallus	E2F5
ENSG00000133740	6	6	0	2.58496	2.58496		5.16993	E2F5	homo_sapiens	E2F5
ENSMMUG00000006380	2	6	0	1	2.58496		3.58496	E2F5	macaca_mulatta	E2F5
ENSMUSG00000027552	2	6	0	1	2.58496		3.58496	E2f5	mus_musculus	E2F5
ENSTRUG00000002354	7	7	0	2.80735	2.80735		5.61471	e2f5	takifugu_rubripes	E2F5
ENSXETG00000013780	1	4	0	0	2		2	e2f5	xenopus_tropicalis	E2F5
WBGene00001162	4	2	0	2	1		3	efl-2	caenorhabditis_elegans	E2F6
ENSCING00000020227	1	2	0	0	1		1	e2f1/2/3/6	ciona_intestinalis	E2F6
FBgn0011766	6	2	0	2.58496	1		3.58496	E2f1	drosophila_melanogaster	E2F6
ENSGALG00000016454	2	5	0	1	2.32193		3.32193	E2F6	gallus_gallus	E2F6
ENSG00000169016	4	6	0	2	2.58496		4.58496	E2F6	homo_sapiens	E2F6
ENSMMUG00000023225	2	6	0	1	2.58496		3.58496	E2F6	macaca_mulatta	E2F6
ENSMUSG00000057469	1	6	0	0	2.58496		2.58496	E2f6	mus_musculus	E2F6
ENSTRUG00000013022	2	7	0	1	2.80735		3.80735	0	takifugu_rubripes	E2F6
ENSGALG00000031340	1	2	0	0	1		1	E2F7	gallus_gallus	E2F7
ENSG00000165891	5	2	0	2.32193	1		3.32193	E2F7	homo_sapiens	E2F7
ENSMMUG00000022846	2	2	0	1	1		2	E2F7	macaca_mulatta	E2F7
ENSMUSG00000020185	4	2	0	2	1		3	E2f7	mus_musculus	E2F7
ENSTRUG00000001843	2	2	0	1	1		2	e2f7	takifugu_rubripes	E2F7
ENSXETG00000014320	1	2	0	0	1		1	e2f7	xenopus_tropicalis	E2F7
WBGene00009899	1	1	0	0	0		0	efl-3	caenorhabditis_elegans	E2F8
ENSCING00000014484	1	1	0	0	0		0	0	ciona_intestinalis	E2F8
ENSGALG00000041299	2	2	0	1	1		2	E2F8	gallus_gallus	E2F8
ENSG00000129173	4	2	0	2	1		3	E2F8	homo_sapiens	E2F8
ENSMMUG00000010853	1	2	0	0	1		1	E2F8	macaca_mulatta	E2F8
ENSMUSG00000046179	2	2	0	1	1		2	E2f8	mus_musculus	E2F8
ENSTRUG00000015792	4	2	0	2	1		3	e2f8	takifugu_rubripes	E2F8
ENSXETG00000004436	1	2	0	0	1		1	e2f8	xenopus_tropicalis	E2F8
ENSGALG00000005900	1	1	9	0	0	3.16993	3.16993	E4F1	gallus_gallus	E4F1
ENSG00000167967	4	1	26	2	0	4.70044	6.70044	E4F1	homo_sapiens	E4F1
ENSMMUG00000019235	3	1	21	1.58496	0	4.39232	5.97728	E4F1	macaca_mulatta	E4F1
ENSMUSG00000024137	1	1	9	0	0	3.16993	3.16993	E4f1	mus_musculus	E4F1
ENSTRUG00000005176	3	1	30	1.58496	0	4.90689	6.49185	e4f1	takifugu_rubripes	E4F1
ENSXETG00000016091	2	1	16	1	0	4	5	e4f1	xenopus_tropicalis	E4F1
ENSGALG00000003699	2	4	0	1	2		3	EBF1	gallus_gallus	EBF1
ENSG00000164330	4	4	0	2	2		4	EBF1	homo_sapiens	EBF1
ENSMMUG00000021696	3	4	0	1.58496	2		3.58496	EBF1	macaca_mulatta	EBF1
ENSMUSG00000057098	3	4	0	1.58496	2		3.58496	Ebf1	mus_musculus	EBF1
ENSTRUG00000013805	4	4	4	2	2	2	6	EBF1 (1 of many)	takifugu_rubripes	EBF1
ENSXETG00000030294	1	4	0	0	2		2	EBF1	xenopus_tropicalis	EBF1
ENSGALG00000000242	1	4	0	0	2		2	EBF2	gallus_gallus	EBF2
ENSG00000221818	3	4	0	1.58496	2		3.58496	EBF2	homo_sapiens	EBF2
ENSMMUG00000005760	2	4	0	1	2		3	EBF2	macaca_mulatta	EBF2
ENSMUSG00000022053	3	4	0	1.58496	2		3.58496	Ebf2	mus_musculus	EBF2
ENSTRUG00000011528	2	4	1	1	2	0	3	ebf2	takifugu_rubripes	EBF2
ENSXETG00000010153	1	4	1	0	2	0	2	ebf2	xenopus_tropicalis	EBF2
ENSGALG00000010461	3	4	0	1.58496	2		3.58496	EBF3	gallus_gallus	EBF3
ENSG00000108001	3	4	0	1.58496	2		3.58496	EBF3	homo_sapiens	EBF3
ENSMMUG00000011447	1	4	0	0	2		2	EBF3	macaca_mulatta	EBF3
ENSMUSG00000010476	6	4	0	2.58496	2		4.58496	Ebf3	mus_musculus	EBF3
ENSTRUG00000005721	2	4	0	1	2		3	ebf3a	takifugu_rubripes	EBF3
ENSXETG00000011309	2	4	0	1	2		3	ebf3	xenopus_tropicalis	EBF3
WBGene00006743	1	1	0	0	0		0	unc-3	caenorhabditis_elegans	EBF4
ENSCING00000003209	1	1	0	0	0		0	0	ciona_intestinalis	EBF4
FBgn0001319	5	1	0	2.32193	0		2.32193	kn	drosophila_melanogaster	EBF4
ENSGALG00000037463	1	4	0	0	2		2	0	gallus_gallus	EBF4
ENSG00000088881	4	4	0	2	2		4	EBF4	homo_sapiens	EBF4
ENSMMUG00000021331	3	4	0	1.58496	2		3.58496	EBF4	macaca_mulatta	EBF4
ENSMUSG00000053552	3	4	0	1.58496	2		3.58496	Ebf4	mus_musculus	EBF4
ENSCING00000019376	1	1	0	0	0		0	hsignallingt1	ciona_intestinalis	ECD
FBgn0000543	1	1	0	0	0		0	ecd	drosophila_melanogaster	ECD
ENSGALG00000002686	1	1	0	0	0		0	ECD	gallus_gallus	ECD
ENSG00000122882	6	1	0	2.58496	0		2.58496	ECD	homo_sapiens	ECD
ENSMMUG00000011280	1	1	0	0	0		0	ECD	macaca_mulatta	ECD
ENSMUSG00000021810	1	1	0	0	0		0	Ecd	mus_musculus	ECD
ENSTRUG00000003434	1	1	0	0	0		0	ecd	takifugu_rubripes	ECD
ENSXETG00000023586	1	1	0	0	0		0	ecd	xenopus_tropicalis	ECD
WBGene00003148	1	1	1	0	0	0	0	mbf-1	caenorhabditis_elegans	EDF1
ENSCING00000017388	1	1	1	0	0	0	0	0	ciona_intestinalis	EDF1
FBgn0262732	5	1	5	2.32193	0	2.32193	4.64386	mbf1	drosophila_melanogaster	EDF1
ENSGALG00000038003	1	1	1	0	0	0	0	EDF1	gallus_gallus	EDF1
ENSG00000107223	3	1	3	1.58496	0	1.58496	3.16993	EDF1	homo_sapiens	EDF1
ENSMMUG00000005051	2	1	2	1	0	1	2	EDF1	macaca_mulatta	EDF1
ENSMUSG00000015092	1	1	1	0	0	0	0	Edf1	mus_musculus	EDF1
ENSTRUG00000008728	1	1	1	0	0	0	0	edf1	takifugu_rubripes	EDF1
ENSXETG00000003971	1	1	1	0	0	0	0	edf1	xenopus_tropicalis	EDF1
WBGene00003224	1	1	2	0	0	1	1	mes-6	caenorhabditis_elegans	EED
ENSCING00000006948	1	1	3	0	0	1.58496	1.58496	0	ciona_intestinalis	EED
FBgn0032391	2	2	6	1	1	2.58496	4.58496	escl	drosophila_melanogaster	EED
ENSGALG00000014060	3	1	9	1.58496	0	3.16993	4.75489	EED	gallus_gallus	EED
ENSG00000074266	6	1	11	2.58496	0	3.45943	6.04439	EED	homo_sapiens	EED
ENSMMUG00000019621	3	1	8	1.58496	0	3	4.58496	EED	macaca_mulatta	EED
ENSMUSG00000030619	3	1	8	1.58496	0	3	4.58496	Eed	mus_musculus	EED
ENSTRUG00000013376	1	1	3	0	0	1.58496	1.58496	eed	takifugu_rubripes	EED
ENSXETG00000010440	1	1	3	0	0	1.58496	1.58496	eed	xenopus_tropicalis	EED
ENSGALG00000007669	2	5	6	1	2.32193	2.58496	5.90689	EGR1	gallus_gallus	EGR1
ENSG00000120738	1	5	3	0	2.32193	1.58496	3.90689	EGR1	homo_sapiens	EGR1
ENSMMUG00000018025	1	3	3	0	1.58496	1.58496	3.16993	EGR1	macaca_mulatta	EGR1
ENSMUSG00000038418	2	5	6	1	2.32193	2.58496	5.90689	Egr1	mus_musculus	EGR1
ENSTRUG00000000999	3	8	15	1.58496	3	3.90689	8.49185	egr1	takifugu_rubripes	EGR1
ENSXETG00000006697	2	5	9	1	2.32193	3.16993	6.49185	egr1	xenopus_tropicalis	EGR1
ENSGALG00000040971	1	5	3	0	2.32193	1.58496	3.90689	EGR2	gallus_gallus	EGR2
ENSG00000122877	4	5	9	2	2.32193	3.16993	7.49185	EGR2	homo_sapiens	EGR2
ENSMMUG00000010256	1	3	3	0	1.58496	1.58496	3.16993	EGR2	macaca_mulatta	EGR2
ENSMUSG00000037868	7	5	9	2.80735	2.32193	3.16993	8.29921	Egr2	mus_musculus	EGR2
ENSTRUG00000000657	4	8	20	2	3	4.32193	9.32193	egr2b	takifugu_rubripes	EGR2
ENSXETG00000014066	1	5	4	0	2.32193	2	4.32193	egr2	xenopus_tropicalis	EGR2
FBgn0003499	5	2	15	2.32193	1	3.90689	7.22882	sr	drosophila_melanogaster	EGR3
ENSGALG00000037437	2	5	4	1	2.32193	2	5.32193	EGR3	gallus_gallus	EGR3
ENSG00000179388	3	5	6	1.58496	2.32193	2.58496	6.49185	EGR3	homo_sapiens	EGR3
ENSMUSG00000033730	1	5	3	0	2.32193	1.58496	3.90689	Egr3	mus_musculus	EGR3
ENSTRUG00000002142	4	8	12	2	3	3.58496	8.58496	egr3	takifugu_rubripes	EGR3
ENSXETG00000031881	1	5	3	0	2.32193	1.58496	3.90689	EGR3	xenopus_tropicalis	EGR3
ENSGALG00000016086	1	5	3	0	2.32193	1.58496	3.90689	EGR4	gallus_gallus	EGR4
ENSG00000135625	2	5	6	1	2.32193	2.58496	5.90689	EGR4	homo_sapiens	EGR4
ENSMUSG00000071341	1	5	3	0	2.32193	1.58496	3.90689	Egr4	mus_musculus	EGR4
ENSTRUG00000001901	1	8	3	0	3	1.58496	4.58496	0	takifugu_rubripes	EGR4
ENSXETG00000011775	1	5	3	0	2.32193	1.58496	3.90689	egr4	xenopus_tropicalis	EGR4
ENSGALG00000007817	1	9	2	0	3.16993	1	4.16993	EHF	gallus_gallus	EHF
ENSG00000135373	10	9	15	3.32193	3.16993	3.90689	10.3987	EHF	homo_sapiens	EHF
ENSMMUG00000005927	2	10	4	1	3.32193	2	6.32193	EHF	macaca_mulatta	EHF
ENSMUSG00000012350	6	8	9	2.58496	3	3.16993	8.75489	Ehf	mus_musculus	EHF
ENSTRUG00000002146	4	9	4	2	3.16993	2	7.16993	ehf	takifugu_rubripes	EHF
ENSXETG00000007559	1	7	1	0	2.80735	0	2.80735	ehf	xenopus_tropicalis	EHF
ENSGALG00000033678	7	11	55	2.80735	3.45943	5.78136	12.0481	EHMT1	gallus_gallus	EHMT1
ENSG00000181090	18	13	32	4.16993	3.70044	5	12.8704	EHMT1	homo_sapiens	EHMT1
ENSMMUG00000019613	6	15	34	2.58496	3.90689	5.08746	11.5793	EHMT1	macaca_mulatta	EHMT1
ENSMUSG00000036893	11	13	48	3.45943	3.70044	5.58496	12.7448	Ehmt1	mus_musculus	EHMT1
ENSTRUG00000009977	3	13	19	1.58496	3.70044	4.24793	9.53333	ehmt1b	takifugu_rubripes	EHMT1
ENSXETG00000016933	2	11	16	1	3.45943	4	8.45943	ehmt1	xenopus_tropicalis	EHMT1
ENSCING00000016062	1	7	4	0	2.80735	2	4.80735	0	ciona_intestinalis	EHMT2
FBgn0040372	2	7	13	1	2.80735	3.70044	7.50779	G9a	drosophila_melanogaster	EHMT2
ENSG00000204371	5	13	38	2.32193	3.70044	5.24793	11.2703	EHMT2	homo_sapiens	EHMT2
[truncated: 9,474 more rows]
