# Supplementary material for: Relating protein functional diversity to cell type number identifies genes that determine dynamic aspects of chromatin organisation as potential contributors to organismal complexity
Source: PLoS One. 2017 Sep 25;12(9):e0185409. doi: 10.1371/journal.pone.0185409 (PMC5612723; doi:10.1371/journal.pone.0185409)
Supplement: S2 Data — (XLSX) [file pone.0185409.s002.xlsx]

## Sheet: Sheet1
no_specie_presents	gene	caenorhabditis_elegans	drosophila_melanogaster	ciona_intestinalis	takifugu_rubripes	xenopus_tropicalis	gallus_gallus	mus_musculus	macaca_mulatta	homo_sapiens	blank_flag	correlation
9	ABL1	6.33985	9.81378	4.16993	9.81378	5.2854	5.39232	8.50779	7.04439	7.87036	0	0.08382
9	AGO2	7.64386	7.32193	3.32193	8.75489	4.39232	3.58496	3.80735	8.16993	6.58496	0	-0.144986
9	AHRR	2.58496	4.75489	1	5.64386	1	3	3.58496	8.12928	7.75489	0	0.52997
9	AIP	1	3	0	1.58496	2	5.16993	4.58496	2.58496	4.58496	0	0.690191
9	ARHGAP35	3.16993	7.93664	0	6.49185	2	5.32193	5.32193	6.2854	6.39232	0	0.353413
9	ARID1B	5.16993	6.75489	1.58496	8.33985	3.58496	3.45943	5.97728	4.80735	10.5147	0	0.272569
9	ARID2	1	1	0	3.32193	1.58496	3	2.58496	3.58496	4.32193	0	0.837893
9	ARID4B	7.33985	2.58496	2.58496	9.84235	5.39232	6.04439	7.71425	4.80735	7.12928	0	0.287
9	ARNT2	5.16993	6.16993	3.58496	11.6439	7.04439	8.39232	10.3151	10.2574	9.60733	0	0.762559
9	ARRB1	0	3	0	2.58496	2	1.58496	4.58496	3	4	0	0.698609
9	ASH2L	2.58496	3.16993	0	0	0	0	4.64386	4.64386	4.90689	0	0.33787
9	BAZ2B	4	9.03617	4.90689	12.0678	7.32193	9.12928	8.16993	8.29921	9.45943	0	0.554021
9	BCOR	2	5.16993	3.90689	6.97728	6.58496	4.58496	9.71425	7.97728	11.0444	0	0.821295
9	BNC2	1	3	1	5	3	6.32193	9.08746	7.50779	8.40088	0	0.908716
9	BRD7	4	0	0	5.80735	4	1	1	2	4	0	0.0752437
9	CAPN15	3	5.90689	3.58496	6.16993	3.58496	3.32193	6.49185	3.32193	6.64386	0	0.274685
9	CBL	4.16993	3.32193	0	8.71425	2.58496	2.58496	7.97728	5.58496	7.22882	0	0.469457
9	CBX5	0	5.32193	1	5	2.58496	4.58496	6.39232	3.32193	6.39232	0	0.643707
9	CCNC	2.32193	2.32193	1.58496	3	2.80735	3.80735	4.80735	5.32193	6.26679	0	0.866572
9	CCNE1	3.58496	4.90689	2.80735	4.45943	4.64386	3.32193	4.45943	5.04439	5.78136	0	0.495527
9	CCNH	0	0	0	2	1	1	2.32193	1.58496	1.58496	0	0.817907
9	CCNT1	4.32193	4.32193	1.58496	7.39232	3.80735	2.80735	3.80735	3	3.80735	0	-0.090047
9	CDC5L	1	3	1	1	1	1	1	3	1	0	-0.00544965
9	CDK7	3.58496	1.58496	2	5.75489	4	4.32193	2.80735	8.16993	8.42206	0	0.671297
9	CDX4	5.16993	3.16993	1	1.58496	1.58496	2	1.58496	1	1.58496	0	-0.7114
9	CEBPZ	1	0	0	4	0	0	0	1.58496	1	0	0.085328
9	CERS6	1.58496	3	3.80735	6.16993	3.32193	3.80735	5.32193	3.58496	5.32193	0	0.624561
9	CHAF1B	3.58496	2	2	5.2854	2	2	5.32193	6.16993	2	0	0.302056
9	CHD2	4	7.16993	4.32193	11.2143	5.32193	7.16993	8.97728	7.33985	10.7993	0	0.619152
9	CHD9	4.32193	8.49185	1.58496	10.7356	7.78136	5.16993	9.33985	6.16993	10.9513	0	0.457438
9	CIR1	1	0	0	3.58496	0	1	0	1	1	0	0.104724
9	CNBP	4.39232	4.58496	2.80735	2.80735	4.58496	6.75489	8.45121	2.80735	9.67243	0	0.487085
9	CNOT1	0	2.58496	0	1	1	0	2.32193	2.58496	3.58496	0	0.520693
9	CNOT2	4.32193	3.16993	0	2	2	1.58496	2.80735	2.32193	4.32193	0	-0.0231813
9	COPS2	2.58496	3	1.58496	1.58496	1	2	2.58496	2.58496	3.32193	0	0.116135
9	COPS5	0	1	0	0	0	0	1	2.32193	1.58496	0	0.553402
9	CREB3L2	5	2	1	5.49185	2	2	2.32193	3.90689	6.12928	0	0.158734
9	CRK	2.58496	6.39232	4	2.58496	2	2.58496	6.49185	2	4.90689	0	-0.0320647
9	CTBP2	1	3.32193	0	4.16993	1.58496	1.58496	4.58496	4	3.80735	0	0.580786
9	CTR9	4.32193	6.32193	2	2.58496	3.80735	3.45943	3.45943	3.45943	4.90689	0	-0.163685
9	DACH2	1	2.58496	0	5.58496	2	1	3.32193	2.58496	3.58496	0	0.398088
9	DDX5	8.22882	11.5622	4.90689	7.16993	4.16993	8.07682	6.97728	8.95128	10.585	0	0.0575433
9	DDX54	2.58496	1.58496	1.58496	4.58496	2	1.58496	1.58496	3.58496	5	0	0.361923
9	DNAJC1	3	4.58496	2	4.58496	2	2.58496	6.16993	2.58496	2.58496	0	0.0305537
9	DNAJC2	2.58496	4.58496	3	6.16993	4	2.58496	6.32193	5	6.32193	0	0.555079
9	DOT1L	2.32193	4.64386	0	4.58496	0	4	2.58496	3.90689	3.32193	0	0.226686
9	DPF2	4.16993	6.58496	3.16993	5.90689	4.58496	5.75489	5.32193	7.32193	6.58496	0	0.57403
9	DYRK1B	2.58496	6.96578	3.32193	8.47978	6.58496	3.32193	6.49185	5.32193	8.85175	0	0.431274
9	E2F5	1	2	1	5.61471	2	3.32193	3.58496	3.58496	5.16993	0	0.713823
9	EDF1	0	4.64386	0	0	0	0	0	2	3.16993	0	0.0330771
9	EED	1	4.58496	1.58496	1.58496	1.58496	4.75489	4.58496	4.58496	6.04439	0	0.665031
9	ELP2	2.58496	3.32193	2.58496	2.80735	5	2.32193	2.58496	7.53138	8.26679	0	0.57078
9	EMX2	2.58496	1.58496	1	7.96578	3.45943	2.58496	3.32193	1.58496	4.16993	0	0.212088
9	ENO1	3	2.58496	0	3.90689	1	5.39232	2	2	3.16993	0	0.214379
9	EP300	5.75489	8.64386	5.70044	11.6142	6.04439	7.16993	7.58496	7.39232	7.16993	0	0.159263
9	ERBB4	6	4.58496	3.16993	11.3923	4.90689	6.87036	6.39232	6.97728	7.71425	0	0.396684
9	EYA3	1	1.58496	0	4	3	2.58496	4.32193	4.80735	4.32193	0	0.85326
9	EZH2	2.58496	6.49185	3.32193	4.45943	4	4.16993	8.92481	7.90689	9.16993	0	0.691759
9	FEZF2	3.58496	8.16993	2.58496	4.90689	4.58496	4	4.58496	4.58496	7.75489	0	0.170148
9	FHL5	11.6211	7.39232	3.90689	8	4.90689	6.24793	7.70044	7.58496	8.95128	0	-0.165277
9	FOXK2	4.32193	9.58496	4.16993	4.39232	4.80735	6.04439	5	5.58496	7.80735	0	0.081179
9	FOXO6	9.50779	5.64386	1.58496	9.70044	2	2.80735	2.32193	2.32193	2.32193	0	-0.574526
9	GATA3	4.32193	6.49185	3.32193	6	3.80735	3.80735	4.80735	3.80735	5.80735	0	-0.0556979
9	GATAD2B	1	2.32193	1	3.58496	1	1	5.64386	3.58496	6	0	0.627567
9	GLI3	3.58496	7.56224	5.78136	12.5887	6.61471	6.32193	8.33985	7.22882	8.07682	0	0.406465
9	GRHL3	1.58496	4	2	3.58496	3.58496	3.58496	2.58496	4.58496	4.90689	0	0.661966
9	HDAC2	1.58496	1	1.58496	4.32193	2	4.58496	3.32193	3.80735	5.58496	0	0.81523
9	HDAC9	3.32193	4	1	7.16993	3.58496	5.16993	5.58496	4.16993	6.58496	0	0.568225
9	HHEX	3.16993	3.70044	2.80735	4.9542	6.45943	4.52356	6.39232	3.58496	7.56224	0	0.635768
9	HINFP	2.32193	5.49185	2	3.32193	2	5.67243	5.16993	2.58496	5.58496	0	0.375547
9	HIPK3	6.58496	5.49185	2.32193	10.3729	6	3.45943	6.49185	5.32193	7.78136	0	0.132617
9	HIRA	3.58496	2	4	3	2	3	4	4	4	0	0.304773
9	HNF4G	4.80735	7.22882	4	4.08746	3.80735	5.58496	5.58496	3.58496	5.58496	0	-0.139898
9	HOXD4	2	2.58496	3.58496	8.32193	3.80735	3.90689	5.90689	2.32193	4	0	0.297546
9	IKBKAP	0	1.58496	0	2	0	0	0	0	1	0	-0.1128
9	ILF2	2	1	2	2.80735	4	11.3498	3.32193	5.32193	7.32193	0	0.673854
9	ING3	1	1.58496	1.58496	3.32193	3	2.32193	5.32193	2.32193	5.32193	0	0.734289
9	INSR	9.49185	8.90689	2	11.3696	5.67243	6.22882	7.49185	8.19967	8.49185	0	0.0251019
9	IRX5	0	5.16993	2	6.87036	3.58496	2.80735	4.80735	4.39232	5.80735	0	0.547528
9	JUP	4.16993	8.33985	3.58496	10.2288	4.16993	8.16993	6.16993	4.16993	9.60733	0	0.273816
9	KAT5	4	3.90689	2	6.49185	1.58496	2.32193	2.32193	5.49185	8.78136	0	0.29579
9	KAT8	2	2.32193	2.32193	2.58496	2.58496	5.49185	4.32193	4.32193	6.32193	0	0.835497
9	KCNIP3	3.90689	7.33985	4.75489	10.2288	5.67243	7.40939	8.45533	5.39232	8.56224	0	0.476578
9	KDM2B	4.16993	5	1.58496	7.58496	7.90689	4.58496	9.89482	8.75489	10.4798	0	0.75065
9	KDM4C	1	4	1	8.80735	2.58496	3	5.58496	5.32193	8.19967	0	0.603553
9	KLF5	3.16993	4.16993	4.64386	8.08746	5.04439	4.70044	5.2854	9.39874	7.16993	0	0.684712
9	KMT2D	4.16993	6.32193	3.32193	9.50383	6.70044	3.80735	9.49185	9.85798	8.16993	0	0.608983
9	KMT5A	2.58496	4.16993	0	1.58496	0	1	4.16993	5.64386	4.16993	0	0.331181
9	LDB1	2	1	0	1.58496	2	2.58496	3.58496	2	2	0	0.561938
9	LIN28B	4.32193	1	1	4.32193	5.49185	4	2.32193	3	5.49185	0	0.335585
9	LMCD1	3	3.58496	2.58496	2.80735	4.58496	5.90689	4.75489	7.90689	8.58871	0	0.809492
9	LMX1B	6.39232	4.39232	3.32193	6.49185	4.70044	5.2854	7.16993	4.75489	9.16993	0	0.408012
9	LPIN2	0	3.45943	0	5.12928	2.58496	3.32193	3.16993	2.58496	3.16993	0	0.535916
9	MAFK	0	3	1	3.32193	2.80735	5	4.80735	2.58496	4.80735	0	0.790889
9	MAK	2	2	0	7.19967	3.58496	2	4.75489	5.58496	6.22882	0	0.633787
9	MAPK8IP1	3.90689	3	1	2.58496	2	1.58496	4	3	4	0	0.120344
9	MAX	1	3.16993	0	3	3.16993	1	2	6.12928	7.12928	0	0.599142
9	MED12	0	1	0	5	0	2.58496	3	3.32193	3.32193	0	0.669601
9	MED13	0	2	0	6.49185	1	1	1	2	2	0	0.215476
9	MED14	1	1	1	2.58496	0	0	1.58496	1.58496	1.58496	0	0.135779
9	MED17	2.58496	0	0	1	0	1.58496	1.58496	0	2	0	0.00470369
9	MED20	1	1	0	0	0	2.32193	1	1	2.32193	0	0.426253
9	MED21	0	1	0	0	0	1	1	1	1	0	0.588176
9	MED23	1	0	0	2	0	1	2.32193	2.58496	2.58496	0	0.690451
9	MED31	1.58496	2.32193	0	0	0	0	0	1	1.58496	0	-0.329388
9	MED4	0	0	0	0	0	1	0	1	1.58496	0	0.681845
9	MED6	0	2.32193	0	0	0	1	2	1.58496	2.32193	0	0.459379
9	MED7	1	0	1	0	0	1.58496	3	0	1.58496	0	0.305944
9	MEIS2	6.62936	4.90689	3	7.90689	3.80735	4.58496	8.33985	8.58496	10.2992	0	0.532508
9	MIER3	1	4.16993	0	3	3.58496	6.49185	5.75489	6.90689	7.16993	0	0.856989
9	MLLT10	6.32193	8.02237	2	10.6591	6.75489	4.32193	7.49185	8.75489	9.95128	0	0.359464
9	MLXIPL	2	7.91886	1	5.90689	3.16993	5.58496	5.16993	5.16993	6.71425	0	0.424558
9	MMS19	0	0	0	1	0	1	2.32193	2	3	0	0.834318
9	MNAT1	2	0	0	2	1	1	3	3.90689	4.58496	0	0.664438
9	MYEF2	3.58496	3	4.16993	6.2854	5.58496	2.58496	8.25739	7.22882	7.39232	0	0.666833
9	MYOG	3.16993	2	0	2.32193	3	2	2	2	2	0	-0.0198846
9	NAB2	0	1.58496	0	2	2	1	3	1.58496	2	0	0.662566
9	NCOA7	3.32193	5.58496	1	2	2	2.32193	5.16993	3.58496	5.16993	0	0.191234
9	NCOR2	4.58496	5	1	9.57932	3.90689	3	9.58871	7.64386	10.0362	0	0.545145
9	NEDD8	0	2	0	1	0	1	2	0	2	0	0.290038
9	NFIL3	1	4.64386	0	2.58496	1	1	0	0	0	0	-0.480615
9	NFX1	1	6	3	3.58496	3	2	5.39232	5.58496	5.39232	0	0.461767
9	NFYA	4.16993	0	1	1	3	0	5.97728	3.16993	2	0	0.161012
9	NFYB	0	2	1	1	0	3.32193	2	2.58496	2.58496	0	0.654474
9	NFYC	2	1	1	4.16993	1	4.16993	3.80735	1.58496	5.16993	0	0.566249
9	NLK	7.49185	7.19967	2.32193	6	5	2	3.80735	3.32193	3.80735	0	-0.636531
9	NME1-NME2	1.58496	3.16993	2.32193	4.58496	2.80735	3.16993	4.32193	5.49185	4.90689	0	0.818327
9	NOC2L	0	0	0	2.80735	0	0	1	1	0	0	0.227169
9	NPAS4	3	4.16993	0	1	3	0	1.58496	1	1.58496	0	-0.462359
9	NR1D2	5.80735	8.39232	2	10.5078	6.32193	5.45943	3	7	3	0	-0.17088
9	NR2C2	8.42206	7.75489	2	7.25739	3.80735	5.58496	6.16993	7.16993	9.49185	0	0.109904
9	NR4A3	3.16993	3	2.58496	6.83289	3.80735	5.70044	5.90689	5.80735	7.80735	0	0.812326
9	NR5A2	3	6	2.58496	8.90689	3.70044	6.04439	8.22882	4.70044	7.90689	0	0.538152
9	NR6A1	5.16993	8.33985	1.58496	8.32193	3.70044	7.04439	8.22882	6.87036	8.22882	0	0.418499
9	ORC2	0	0	0	2	1	0	2	0	1.58496	0	0.447048
9	OSR2	2.58496	6.49185	3.16993	5	3.32193	2.58496	3.58496	5.58496	9.33092	0	0.355863
9	OTX2	6.33985	7.81378	3.58496	7	4.58496	4.80735	9.50779	4	8.82972	0	0.130623
9	PA2G4	3	2.58496	1	2	1	2	2	2	3.58496	0	0.0211059
9	PARP1	6.80735	2.32193	3	5.58496	3.90689	4.58496	5.97728	6.62936	6.58496	0	0.401773
9	PAX6	6.39232	6.32193	3.32193	4.90689	4.16993	6.97728	10.7993	6.75489	11.6618	0	0.553248
9	PAX9	2.80735	3.32193	5.49185	5.90689	3.16993	2.80735	5.16993	5.16993	5.75489	0	0.423237
9	PAXBP1	1	1.58496	0	5.64386	1	5.16993	1	1.58496	2	0	0.285116
9	PBRM1	4.90689	3	3	8.07682	5.08746	7.16993	10.255	8.78463	10.611	0	0.835551
9	PFDN5	0	1	0	0	0	1.58496	2.58496	3	2.58496	0	0.77415
9	PLRG1	6.16993	4.16993	3.58496	5.58496	3.58496	4.58496	5.58496	7.16993	6.70044	0	0.40468
9	POLR2A	0	1	1	0	1	1.58496	1	1.58496	1	0	0.593721
9	POLR3F	0	1	0	0	0	1	1	0	0	0	0.0913166
9	PRDM16	3.58496	4.58496	3.16993	7.58496	4.58496	4.45943	9.87344	5.45943	9.33985	0	0.647653
9	PRKDC	4.75489	1.58496	3.58496	6.32193	2.58496	5.75489	2.58496	5.75489	5.80735	0	0.37588
9	PRPF6	2	3	0	2	2	4.16993	3.58496	4.58496	1	0	0.418641
9	PSMC3	0	0	0	0	0	0	2	2.58496	3	0	0.7256
9	PSMD9	0	0	0	0	0	0	1.58496	1	3	0	0.644012
9	PUF60	6.49185	10.5507	2.32193	7.75489	6.32193	7.32193	5.58496	8.90689	10.6618	0	0.286942
9	PURB	1	2.80735	0	1.58496	1.58496	1.58496	1.58496	1.58496	1.58496	0	0.177275
9	RAD21	1	1	0	2	0	1	1	1.58496	4	0	0.469326
9	RBBP5	1	1	1.58496	4.16993	1	1	5.39232	5.32193	3	0	0.623849
9	RBFOX2	3.58496	6	1	5.32193	3.58496	1.58496	5.58496	8.22882	8.75489	0	0.476564
9	RBL2	0	1	1.58496	2.58496	2	2	3.16993	3.58496	3.16993	0	0.931811
9	RBM14	1.58496	6.22882	3.58496	4.32193	4.58496	4.58496	6.58496	9.71425	7.90689	0	0.752361
9	RBM39	6.90689	7.12928	3.90689	8.71425	3.90689	3	7.97728	7.90689	8.49185	0	0.170483
9	RBPMS	3	7.2854	1	5.90689	2	1	5.90689	4.16993	6.49185	0	0.145156
9	RCOR3	3.58496	8.90689	1	8.45121	4.90689	3	8.93664	7.64386	9.22882	0	0.424933
9	RERE	11.2288	8.33985	2	5.16993	5	2.32193	7.16993	8.10329	9.3443	0	-0.143192
9	REXO4	1	1	1	1.58496	1	1	3.58496	3.32193	4	0	0.738016
9	RFC1	0	2	1	3.90689	3.32193	0	4.32193	4.16993	3.90689	0	0.633965
9	RFX3	4.64386	6.16993	1.58496	5.16993	4.80735	2.80735	7.32193	9.12928	8.90689	0	0.545433
9	RHOA	0	6.75489	1.58496	3.80735	3.16993	9.92481	3.45943	5.90689	7.04439	0	0.589218
9	RORC	9.71425	8.39232	4	10.5078	3.32193	3.45943	6.16993	5	5	0	-0.511321
9	RRN3	1	0	0	1	0	1.58496	0	2	2.32193	0	0.522073
9	RUNX3	0	5.16993	0	2.58496	1.58496	2.58496	3.58496	3.58496	4.75489	0	0.5252
9	RUVBL1	0	0	0	0	1	1	2	1.58496	2	0	0.874197
9	RUVBL2	0	1.58496	0	0	1	1	2.58496	1	2	0	0.57447
9	SALL4	2.32193	6.97728	4	11.7977	4.80735	4.80735	8.02237	7.04439	7.04439	0	0.433134
9	SAP18	1.58496	1.58496	1	0	0	2	3.32193	2.58496	2.58496	0	0.454128
9	SETD3	1	1	1.58496	2	2	5.80735	4.90689	5.58496	5.58496	0	0.908925
9	SETDB1	5	4.80735	4.90689	9.94837	5.45943	5.78136	9.19229	8.81378	10.6777	0	0.720997
9	SFPQ	4.32193	4	1.58496	6.39232	6.04439	5.49185	2.58496	2.58496	2.58496	0	-0.106494
9	SIAH2	1	5.75489	1	2.58496	2.58496	2.58496	3	2.58496	4.16993	0	0.22198
9	SIN3B	2	8.22882	1.58496	5.90689	1	3.58496	6.16993	4.58496	6.78136	0	0.271426
9	SIX2	2	1.58496	1.58496	3.45943	4.32193	2.32193	4.58496	1	2.58496	0	0.275984
9	SMAD4	7.90689	6.16993	3.58496	8.09276	6.90689	6.04439	6	5.80735	9.75489	0	0.180047
9	SMARCA5	1.58496	4.75489	1	4.39232	2	4	2.58496	5.39232	2.58496	0	0.363923
9	SMARCAD1	1	1	1	1.58496	3	2	4	3.32193	5.80735	0	0.809502
9	SMARCB1	1	0	0	1	1	0	1	1.58496	2.80735	0	0.526666
9	SMARCC2	5	3	1.58496	5.39232	4.32193	4	5.16993	6.64386	6	0	0.587298
9	SMARCD1	1.58496	0	0	4.16993	1.58496	2.58496	1.58496	3.16993	4.16993	0	0.642716
9	SMARCE1	0	0	1.58496	3.58496	3.32193	3.32193	0	5.58496	7.02237	0	0.703912
9	SMYD1	2	0	2	6.75489	3	5.75489	6.75489	2.58496	5.49185	0	0.64748
9	SNAPC4	4.32193	3.32193	2.58496	3.58496	6.32193	4.32193	7.2854	6.16993	6.16993	0	0.69468
9	SNIP1	3.58496	1.58496	2	2.58496	2.58496	3.58496	1.58496	2	1.58496	0	-0.295741
9	SNW1	0	1	0	0	0	0	0	1.58496	2	0	0.421746
9	SOX6	1	4	0	7.90689	4.58496	4	8.32193	4.58496	7.32193	0	0.687572
9	SP9	2.58496	7.58496	2.58496	8.16993	5.80735	7.04439	5.49185	7.2854	5.49185	0	0.486943
9	SPDEF	6	4.58496	1.58496	3.16993	2.80735	4.16993	7.58496	6.90689	6.16993	0	0.390492
9	SREBF2	0	4	0	5.58496	4	1	1	3.58496	3.58496	0	0.299093
9	SRF	0	3.16993	0	5	1	0	0	3.16993	0	0	-0.0102802
9	SSBP3	2.58496	4	1	7	6.58496	5.39232	5.90689	4.90689	6.39232	0	0.686224
9	ST18	1	2.58496	0	3.90689	1.58496	3.16993	4.90689	3.58496	3.16993	0	0.700401
9	SUPT4H1	0	0	0	0	0	0	0	1	2	0	0.560745
9	SUPT5H	0	0	1	3.58496	3.32193	1	1	1	3.16993	0	0.4579
9	SUPT6H	0	2	2.58496	3.58496	2.58496	1	1	1	3.58496	0	0.199821
9	TAF12	1.58496	2	0	1	0	0	1	0	1	0	-0.489054
9	TAF1L	1	6.16993	1.58496	3	1.58496	1	4.16993	5.16993	2	0	0.123066
9	TAF4B	0	6.33985	1	4	2	1.58496	1	1	3	0	-0.102167
9	TAF6L	1	2.58496	1	2	1	1	3.80735	2	2.58496	0	0.404351
9	TAF9B	0	0	0	0	0	0	3.16993	1.58496	1	0	0.588451
9	TBP	2	1.58496	1	1.58496	1.58496	3.90689	4.90689	3.16993	4.39232	0	0.747434
9	TBPL1	2	4.16993	1	1.58496	1.58496	2.58496	2.58496	1.58496	4.16993	0	0.131786
9	TBX20	2	5	3	4	3.58496	3.70044	6.87036	3.32193	3.70044	0	0.377018
9	TCERG1	9.88417	9.19967	3.58496	6.67243	8.16993	6.75489	5.16993	8.80735	7.16993	0	-0.225297
9	TCF25	0	1.58496	0	1.58496	0	1.58496	2.80735	2.32193	3.45943	0	0.744892
9	TDRD3	3	1	1.58496	5.16993	3	3.58496	6.12928	5.58496	6.90689	0	0.790181
9	TFAP2E	2	2.58496	1	4.16993	2.32193	2.32193	2.32193	2.32193	2.32193	0	0.203703
9	TFAP4	4.32193	2	0	1	0	0	0	0	2	0	-0.60839
9	TFDP3	0	1.58496	0	1	2	1	3.58496	2.32193	1.58496	0	0.668406
9	TFEC	7.16993	4	1	3.80735	2	1.58496	3	5.16993	6.64386	0	-0.0703078
9	TGS1	2.32193	0	0	2	0	0	0	0	0	0	-0.517679
9	TLE4	4	8.96578	4	10.5622	6.32193	5.32193	7.12928	10.0362	10.4919	0	0.52171
9	TRAK1	2.80735	2.58496	0	4	1.58496	2.58496	4.58496	3.90689	4.58496	0	0.563513
9	TRIP4	0	1.58496	0	2	1	0	2.32193	1.58496	1.58496	0	0.479314
9	TRRAP	4.16993	1.58496	0	5.04439	1.58496	1.58496	6.49185	4.75489	6.49185	0	0.488312
9	TSG101	1	1	0	0	0	4.32193	5.12928	3	3	0	0.662789
9	TTF2	2	2	0	5	0	1	2	1	2.58496	0	0.0269962
9	TULP3	1.58496	2.58496	3	4.80735	3.58496	2.80735	4.16993	4.58496	4.90689	0	0.794316
9	UBE2B	1	3.58496	1.58496	2	2.32193	4	4	6	5.49185	0	0.805094
9	UBE2I	1	4	0	0	0	4	6.90689	0	6.62936	0	0.389066
9	UBE2L3	1	3.16993	2.32193	5	4.80735	5.97728	6.62936	8.64386	6.49185	0	0.959075
9	UNCX	3.16993	6.33985	2.58496	6	3.58496	3.80735	5.70044	5	3.70044	0	0.178263
9	VPS25	1	0	0	0	0	0	2.32193	0	1.58496	0	0.259748
9	WDHD1	0	1.58496	2	4.58496	2.58496	2	6.24793	4.16993	5.16993	0	0.795043
9	WDR5	5.80735	8.12928	6.12928	6.26679	6.39232	7.90689	8.2854	8.40088	8.33985	0	0.677946
9	XBP1	3.16993	2	0	4	0	0	3.16993	3.16993	4.64386	0	0.21613
9	XRCC6	0	1	0	1	1	2	3.58496	4	5.16993	0	0.862798
9	YEATS2	1	1	1	6	1	4.16993	3	3	2	0	0.470793
9	YEATS4	1	1	1	1	1	1	1	3.58496	4.58496	0	0.589587
9	YWHAB	3.16993	4.58496	2.80735	3	2.58496	2.80735	3.80735	3.80735	4.80735	0	0.218204
9	ZEB2	2.32193	6.39232	2.58496	6.80735	3.80735	5.58496	10.5137	9.36632	12.4126	0	0.779927
9	ZFP36L2	6.80735	4.16993	1	3.90689	2.58496	4	3	2.58496	2.58496	0	-0.48111
9	ZIC5	6.75489	4.80735	5.45943	9.71425	6.12928	6	6.16993	5.90689	6.16993	0	0.0522306
9	ZMYND11	1	2	2.58496	7.39232	5	5	9.76155	8.50779	10.3987	0	0.906345
8	ABRA	2.58496	2		1	0	1	0	0	0	1	-0.911751
8	ABT1	0	2.58496	0	1.58496	0		0	0	0	1	-0.344515
8	ACTL6B	2	1	3		1.58496	2.32193	4.90689	2.58496	3	1	0.492641
8	AEBP2		4	0	5.16993	3	1	6.50779	5.12928	5.97728	1	0.501863
8	AFF4		3	0	6.22882	3.58496	3.32193	3.58496	3.90689	4	1	0.448019
8	AK6	0	0	0	0	0	0		3	2.32193	1	0.691118
8	APEX1	2.58496	2	0	2	1		4.58496	2	8.02237	1	0.528975
8	ARID3C	2.58496	7.22882	2.58496	3.16993		6.45943	7.39232	3.80735	3.80735	1	0.265476
8	ATF6B	0	3.16993	0	4.58496	1		3	4.16993	2.58496	1	0.581041
8	ATF7IP		1	0	3	1.58496	0	4	1	7.32193	1	0.496019
8	ATOH1	1.58496	2.32193	1.58496	3.70044	3.16993		3.32193	3.32193	3.32193	1	0.837673
8	ATOH7	1.58496	2.32193		3.70044	3.16993	3	3.32193	3.32193	3.32193	1	0.834966
8	ATXN7L3		0	0	2	0	3.16993	5.64386	3	6.12928	1	0.82802
8	BARHL2	2.32193	3		7.10852	4	4	4.08746	3	4	1	0.277937
8	BAZ1B	4	4.32193		7.62936	5.58496	9.32193	5.32193	5.12928	7.32193	1	0.545938
8	BBX	2.58496	5		2	2.58496	1	5.90689	5.64386	9.09276	1	0.40755
8	BHLHA15		4.32193	1.58496	3.70044	3.16993	3	3.32193	3.32193	5.32193	1	0.327764
8	BIRC2		5	4.75489	7.75489	5.32193	5.90689	8.07682	8.22882	10.8353	1	0.767955
8	BLZF1		1	0	1.58496	1	0	1.58496	1	2.32193	1	0.420825
8	BMI1		4.75489	2	4.32193	2.32193	4.80735	7.75489	6.49185	6.80735	1	0.692225
8	BPTF		10.3987	3.32193	9.49185	5.80735	11.1799	9.58496	8.89482	11.1699	1	0.470001
8	BRD3		10.2467	3	6.04439	7.16993	4.16993	9.64024	6.12928	6.90689	1	-0.0144303
8	BRD8		0	0	4.90689	2.58496	4	5	3.58496	6.62936	1	0.855598
8	BRIP1	3.58496		2	5.58496	1	2	1.58496	3.58496	5.58496	1	0.0869003
8	BRPF1		6	4	5.78136	4.75489	5.32193	10.7846	6.75489	9.92481	1	0.619716
8	BSX	2.32193	5	3.16993	5.52356	5	4	4.08746		4	1	0.375228
8	BTAF1		4	2.58496	4.58496	3.90689	3.16993	2.58496	5.16993	4.58496	1	0.30003
8	BTF3	2	3	0	3.58496	1		4.16993	2.80735	5	1	0.559385
8	C1QBP	0	0	0		0	0	0	1	2	1	0.567186
8	CALR	2	3	1		2	3	2.32193	3	3.58496	1	0.555764
8	CAMTA2	4.39232	7.19967	1	1.58496	3		7.75489	5.75489	7.58496	1	0.38729
8	CBFB		1	0	1	0	1.58496	2	0	2.58496	1	0.437488
8	CCNA2		3.32193	2.80735	5.45943	4.64386	3.32193	4.45943	3.45943	4.45943	1	0.309733
8	CDK2		5.75489	2.80735	5	4.80735	3	5.32193	7.32193	7.32193	1	0.470378
8	CDK8	0	0		3	3	1.58496	5	3	3.58496	1	0.810639
8	CDK9	3.58496	1	1	1.58496	1.58496	3.58496	4.16993		3.58496	1	0.460912
8	CDYL		1	2.32193	1.58496	2	1.58496	4	4.90689	6.12928	1	0.741974
8	CEBPG	0		1	2	2.32193	5.16993	4.32193	2.32193	4.32193	1	0.834779
8	CHD4	4.32193	4.32193		11.1737	6.64386	5.75489	9.66178	7.75489	9.66178	1	0.639523
8	CIC		6.16993	1	2	4	1	5.80735	5	5.16993	1	0.199397
8	CNOT3	2	1	0	6.12928	2.58496		2	2	2.58496	1	0.272487
8	CNOT6	8.16993	8.49185	1.58496	2.80735		4.80735	6.58496	4.80735	8.16993	1	-0.0863837
8	CREG1		2	0	1	1	2.58496	2	1	1	1	0.225078
8	CREM	6.39232	6.90689	4.16993	4		6.90689	12.3663	9.07682	12.196	1	0.646502
8	CRYM		0	1	0	0	2.32193	0	0	2.58496	1	0.33079
8	CSDC2		1.58496	0	1.58496	1	1	2	1	2	1	0.414019
8	CSDE1		2.32193	0	1.58496	1	0	2.80735	2.58496	3.70044	1	0.442326
8	CXXC1	3.70044	4.58496	0	4.58496	6.16993		1	3.90689	6.04439	1	0.190427
8	DBX1		3	3.16993	4.52356	4	4	4.08746	3	4	1	0.369751
8	DDX20	5.90689	5.16993		7.90689	3.58496	4.90689	4.16993	3.16993	4.58496	1	-0.472336
8	DEAF1		6.64386	1	6.58496	3	4.90689	5.16993	2.58496	3	1	-0.141454
8	DMAP1	1	0		1	0	1	0	2	3	1	0.444582
8	DMRT2		2	1	2.58496	3.32193	2.32193	2.58496	3.58496	7.97728	1	0.62806
8	DR1	0	0	0	0	2	1	0		1	1	0.468289
8	DRAP1	2	0	0	1	0		2.32193	1	2.32193	1	0.356271
8	E2F6	3	3.58496	1	3.80735		3.32193	2.58496	3.58496	4.58496	1	0.412123
8	E2F8	0		0	3	1	2	2	1	3	1	0.66956
8	ECD		0	0	0	0	0	0	0	2.58496	1	0.411655
8	EN2	2	4.16993	0	2	1	1	1		1	1	-0.432967
8	ENY2		1	0	1	0	1.58496	0	3.58496	1.58496	1	0.503231
8	EPC2	0	2.32193	0		1	1	2	2.58496	3.32193	1	0.658829
8	ERCC3	1	3	1	1	1	1	1		2	1	-0.136811
8	ESRRG		4	2.58496	8.96578	5.70044	8.10329	7.16993	6.2854	11.6618	1	0.731788
8	ETS2		6.90689	4.32193	6.08746	3.90689	5	6.58496	5.08746	8.58496	1	0.241163
8	FLI1		7.12928	3.32193	10.7313	3.90689	7	6.58496	7.99435	9.32193	1	0.397638
8	FLNA	13.6544	12.3663	1	6.08746	6.70044		10.9381	11.1472	11.8887	1	0.0776734
8	FOSL2		4.64386	0	6.75489	3	1.58496	2	5.16993	5.16993	1	0.201033
8	FOXG1	5.49185	2.58496	3.16993	5.39232		3.45943	6	3.58496	3.80735	1	0.0309554
8	FOXM1	5		1.58496	7	2	6.39232	6.32193	5.49185	6.96578	1	0.477935
8	FOXN3		5	2	7.32193	5.32193	7.61471	7.71425	6.64386	9.16993	1	0.797229
8	FOXP4	9.71425		4.16993	11.3923	6.80735	5.45943	8	3.58496	8.71425	1	-0.242907
8	FUBP1	8.64386	5.16993		10.1649	3.90689	7.81378	9.79928	8.22882	6.49185	1	0.118888
8	GABPA		5.32193	3.32193	4.08746	3.90689	5	7	5.08746	7	1	0.590102
8	GABPB1		7	3	6.16993	5.58496	5	9.2854	4.58496	9.95128	1	0.404656
8	GATA6	5.49185	7.32193		6.80735	4.39232	3.80735	3.80735	2.80735	5.80735	1	-0.594015
8	GMEB2	2		1	5.16993	1	1	3	1	4.16993	1	0.150767
8	GON4L		3	0	8.39232	3.90689	1	5.16993	6	7.39232	1	0.488977
8	GRIP1		5.75489	2.58496	8.81378	3.80735	5.80735	10.8138	7.45943	10.2854	1	0.643406
8	GTF2A1	3	2.58496	2	2		2	3.32193	3.16993	3.32193	1	0.318087
8	GTF2A2	1	1		0	1	1	2.32193	3.58496	2.58496	1	0.609371
8	GTF2F1	0	0	0	3.58496	2		0	1.58496	2	1	0.46732
8	HABP4		1.58496	2.58496	4.16993	2	2	1	1.58496	2	1	-0.282946
8	HCFC2	1.58496	4.32193	4.58496	7.60733	4.32193	4.58496	6.32193		5.58496	1	0.652043
8	HDAC11	0	1	0	0		0	1.58496	3	3.90689	1	0.660753
8	HDAC3		1	1.58496	5.90689	2	2	2.32193	3.80735	3	1	0.368433
8	HDAC8	1.58496		1.58496	2.32193	3.58496	5.45943	2.32193	6.12928	5.58496	1	0.783498
8	HIF3A	7.49185	7.75489	3	7		4.80735	8.70044	7.90689	9.60733	1	0.34027
8	HLF	1		0	5.32193	1.58496	1	2.58496	1.58496	6.22882	1	0.437882
8	HMG20B	0	0	0		3	2	6.61471	2	5.58496	1	0.76941
8	HMGXB4		2	2	1	3.80735	1	2.58496	2	1.58496	1	-0.0782526
8	HMX3	3.16993	6.87036		4.9542	4.45943	4.52356	4.39232	3.58496	4.39232	1	-0.197728
8	HNF1A	0		1	5.49185	1	3.58496	1.58496	7.16993	6.39232	1	0.707022
8	HSBP1	2	1.58496		0	0	0	1	0	1	1	-0.662989
8	HSF4	0	2		1	2.32193	2	4.32193	3	4.58496	1	0.790345
8	ING2		1.58496	1.58496	2.32193	2	2.32193	2.32193	3.32193	3.32193	1	0.883178
8	ING5		3.58496	1.58496	2.32193	2	2.32193	4.32193	3.90689	3.90689	1	0.500608
8	INSM2	0	2	0	3.58496	1.58496		2.58496	2.58496	2.58496	1	0.706067
8	ISL2	4.39232	7.56224	3.90689	7.75489	7.2854	7.02237	6.90689		5.16993	1	0.348706
8	KAT2B		3.32193	4	6.33985	4	5.90689	5.58496	3.80735	4	1	0.286021
8	KAT6B	9.61471	4.32193	2.32193	10.0768		4.32193	8.99435	6.32193	8.96578	1	0.16389
8	KAT7		3.90689	2.32193	4.58496	2.58496	5.49185	7.49185	8.12928	7.71425	1	0.837419
8	KCTD1		2	1	3.32193	3.32193	3.45943	4.45943	4.32193	6.32193	1	0.885846
8	KDM1A		5.39232	1.58496	5.90689	4.90689	2	6.32193	6	5	1	0.303423
8	KDM1B	2.32193		2.58496	3	3.32193	3	5.58496	5.58496	4.58496	1	0.794854
8	KDM5D	4	8.75489	2	10.3219	4.32193		6.12928	8.22882	9.07682	1	0.450553
8	KLF15		4.16993	3.90689	7.67243	5.45943	5.2854	9.72281	5.49185	5.16993	1	0.440973
8	KLF7		7.33985	3.90689	7.67243	5.04439	5.2854	7.60733	9.07682	10.0444	1	0.561781
8	KLF8		4.16993	3.90689	8.84235	7.04439	4.70044	7.87036	7.07682	6.16993	1	0.507041
8	L3MBTL2		8.10852	3	8.87036	5.16993	5.64386	9.32193	10.2877	6.90689	1	0.425415
8	LCORL	1	3.16993		4.16993	0	1.58496	4.80735	0	3	1	0.06397
8	LHX4	4.39232	10.007	4.32193	5.75489	5.2854	5.2854	6.90689		5.16993	1	-0.0769787
8	LHX5	4.39232	5.80735	3.32193	5.75489	5.2854	5.2854	5.16993		5.16993	1	0.380114
8	LHX8	4.39232	8.39232		9.07682	5.2854	5.2854	8.16993	6.75489	7.16993	1	0.208251
8	LHX9	6.39232	8.12928		8.92481	5.2854	5.2854	9.81378	9.07682	9.97728	1	0.382527
8	LIN54	2	2		3.16993	0	3	6.16993	4.58496	6.16993	1	0.632982
8	LITAF	0	3	0		1	1.58496	3.16993	3	5.83289	1	0.658081
8	LOXL2		2	3	10.3772	4.80735	5.32193	7	8.81378	9.45943	1	0.727467
8	LZTS1		1.58496	0	2.32193	3	2	3	3.58496	4	1	0.826341
8	MED1		1.58496	0	3.58496	4	1	1.58496	1.58496	1	1	0.0227454
8	MED10	1	1		0	0	0	0	1	0	1	-0.550339
8	MED15		0	0	6.32193	0	0	1	2	3.80735	1	0.290506
8	MED16		0	1	1	1	3	5.64386	6.39232	7.87036	1	0.874742
8	MED24		0	0	0	0	1	1.58496	4.58496	4.08746	1	0.785331
8	MED26		2	0	3.58496	0	0	0	2	5.90689	1	0.256752
8	MED27		0	0	0	0	0	2.80735	1	1.58496	1	0.622314
8	MED30		0	0	1	0	1.58496	0	1	1	1	0.57564
8	MEF2D		5.61471	1	9.58496	3.58496	6.64386	6.32193	6	6.64386	1	0.429519
8	MEOX2		3.45943	3	4.58496	7.04439	4.39232	4.32193	3.32193	4.32193	1	0.183507
8	MIXL1	1		0	2.32193	2.32193	1	1.58496	1	3.58496	1	0.459012
8	MLLT1		3.16993	1	4.32193	4.58496	1	1	3	1	1	-0.253535
8	MLX		1	1	1.58496	1.58496	1.58496	5.58496	4.75489	5.58496	1	0.80734
8	MSL3		0	1	0	1	3.16993	1	3.16993	5.80735	1	0.720194
8	MSX2	2.32193	3	3.16993	4.52356	4	6	4.08746		5	1	0.865288
8	MTA1		7	2	8.22882	3	7.07682	8.81378	7.90689	8.10329	1	0.556233
8	MTF1		10.3151	6.04439	11.5507	6.39232	6.58496	9.75489	8.49185	6.75489	1	-0.149248
8	MXI1	0		0	4	2	2	5.16993	5.16993	7.61471	1	0.833901
8	MYBL2		6.58496	2.58496	8.49185	3.58496	6.58496	4.58496	6.75489	5.58496	1	0.205577
8	MYOCD		5.16993	1	8.75489	4	3.58496	6.75489	7.16993	6.33985	1	0.465513
8	MYRFL	2	3.16993		1	1	2	2	3.58496	5.32193	1	0.332839
8	MYSM1		0	0	4	3.58496	2	2	2	3	1	0.564824
8	NACA2	3.58496	5	0	0	1		3	1.58496	1.58496	1	-0.333849
8	NELFB		0	0	0	1	1.58496	2	0	1	1	0.549134
8	NFIX	3.16993	2		7.61471	4	5.16993	6.64386	6.64386	8.91886	1	0.775888
8	NFKB2		7.58496	3.58496	8.16993	7.32193	8.70044	7.12928	8.32193	9.10329	1	0.632168
8	NFRKB		1	0	2	1	1	1	2.32193	3.16993	1	0.653227
8	NFXL1		1	2	1.58496	4	1	3	1	4.16993	1	0.294002
8	NKX1-2	2.32193	5.45943		6.58496	4.45943	4.39232	4.32193	3.32193	4.32193	1	0.107362
8	NKX6-2	5.16993	3.70044	2.80735	4.9542	4.45943	4.52356	4.39232		4.39232	1	0.154451
8	NOTO		1.58496	1	5.32193	4.45943	2.58496	3.32193	1.58496	2.58496	1	0.192361
8	NR1H4		6.16993	2.58496	8.24793	3.80735	3.70044	7.07682	5.39232	8.61471	1	0.343611
8	NR2F2		6.16993	2	9.25739	3.80735	3.58496	5.16993	4.58496	5.90689	1	0.0542716
8	OLIG3	2	4		4.32193	2.32193	2	2.32193	2.32193	2.32193	1	-0.290521
8	OTP		10.1699	2.32193	5.58496	4.70044	4.90689	4.70044	3.32193	4.90689	1	-0.416612
8	PAX7		4.32193	2.32193	3.90689	4.75489	7.97728	6.75489	4.75489	7.56224	1	0.732883
8	PAX8	2.80735	8.93664	3.90689	7.90689	3.16993		7.81378	8.78463	8.66178	1	0.569868
8	PBX4	1.58496	4	0	6		3.58496	3	2	2	1	0.14894
8	PCBD2	0	0	0	1		2.58496	2	1	2	1	0.841775
8	PCGF3	1	3.58496	2		2.32193	2.80735	4.58496	2.58496	7.61471	1	0.594953
8	PEX14		0	0	1.58496	0	1	0	1	1	1	0.467433
8	PEX2	0	0		3.16993	0	0	5.16993	0	3.90689	1	0.437882
8	PHF12		1.58496	1	1.58496	1.58496	3.32193	3.90689	4.80735	6.33985	1	0.857579
8	PHF19		2	1	6.32193	1.58496	2	2.58496	3.16993	4.58496	1	0.348562
8	PHF20		1.58496	2	5.32193	4.58496	6.12928	2	3.58496	4.90689	1	0.501711
8	PHF5A	0	0		1	1	0	0	1	0	1	0.215806
8	PHIP		3.16993	2.58496	9.62936	5.32193	6.39232	6.2854	6.80735	4.58496	1	0.484841
8	PIAS4		10.1997	4	4.39232	5.58496	4.58496	5.16993	7.16993	4.16993	1	-0.365672
8	PITX2	7.16993		5.90689	5	7.39232	8.97728	9.67772	6.16993	11.3298	1	0.487039
8	PMS1	1		1	5.32193	1	4.16993	5.16993	7.12928	7.90689	1	0.814598
8	POU3F4	2.58496	7.96578		5.90689	5	6.70044	4.90689	4.70044	5	1	0.110283
8	PPARG	4.80735		3	6.87036	3.16993	3.45943	7.32193	5.58496	9.32193	1	0.472063
8	PREB	3	3.58496	1.58496	1		1.58496	4.58496	5.16993	4	1	0.378768
8	PROX2	0	2.58496	1	2		1	2	2	2.58496	1	0.521084
8	PSIP1	2	2		7.61471	3	4	6.64386	5.49185	7.22882	1	0.71613
8	PTF1A	0	3.58496	0	2	2	1	1		1	1	0.0189078
8	RAN	0	5		1	1	5.64386	4	5.16993	6.97728	1	0.615497
8	RBBP4		4.58496	3.32193	4.58496	6.04439	4.16993	5.16993	3.80735	9.96434	1	0.43012
8	RBPJL	2	1	1	1		2	1	1	3	1	0.202339
8	RNF10		2	0	2	2	2	3.16993	3	4.90689	1	0.754805
8	RNF111	0	4		5.58496	5	4.16993	5	1	5.80735	1	0.427087
8	RNF14	3		3	7.92481	3.32193	6.39232	6.22882	3.32193	9.92926	1	0.536952
8	RNF2	1	0		0	1	0	4.90689	4.75489	4.16993	1	0.63511
8	RNF20	2	2		4	1	0	4.32193	1	3	1	0.0192312
8	RXRG		4.58496	2	9.25739	3.80735	3.58496	7.58496	4.58496	5.58496	1	0.284208
8	SAP130		2.58496	0	3	2	1.58496	1	2	2.32193	1	0.118722
8	SCAI		2	0	0	0	0	1	1.58496	1	1	0.0424042
8	SCMH1		5.58496	3	4.58496	4.16993	8.96578	9.22882	9.45121	11.9513	1	0.833283
8	SFMBT1	6.16993		2	9.2854	6.97728	7.32193	9.89178	7.32193	7.90689	1	0.566473
8	SIRT2		2	1	5.49185	1.58496	3	5	6.16993	7.33985	1	0.764626
8	SIRT7		1	3	1	1	1	3.58496	1	3	1	0.155912
8	SIX6	2	4.16993	1.58496	5.45943	2.32193	2.32193	2.58496		2.58496	1	0.0158309
8	SKIL		3	0	6.12928	2	3	4.32193	2	4.32193	1	0.332068
8	SMAD9	3.58496	5		7.87036	4.32193	7.62936	4	7.80735	7.16993	1	0.574127
8	SMARCA4	3.32193	7.49185	1	9.81378	5		7.16993	9.24793	9.67948	1	0.667155
8	SND1	2.32193	4.32193	2.32193	4.32193	4.32193		4.58496	4	3.32193	1	0.517972
8	SOX21	1.58496	4.80735	2.32193		4.80735	3.70044	4	3.58496	4.08746	1	0.491303
8	SOX3	6.22882	4.80735	2.32193	4.16993	3.80735		4	3.58496	4.08746	1	-0.428211
8	SOX4	3.58496	5.97728	2.32193		3.80735	3.70044	4	3.58496	4.08746	1	-0.07155
8	SPEN		9	1	6.80735	4.39232	6.97728	5.90689	5.32193	6.16993	1	0.106484
8	SRCAP	5.16993	5.90689	1.58496	5.45943	4.80735		8.49185	6.16993	6.58496	1	0.541327
8	SRSF2	2	3.58496	2	3.16993	3.16993		4	2.58496	6.64386	1	0.588719
8	SSRP1		2.58496	2	5.16993	3.32193	2.32193	5.49185	2.58496	5.32193	1	0.439673
8	STAT6	1.58496	6.91886		4.80735	2.58496	4.90689	3.80735	2.80735	9.89482	1	0.292835
8	SUB1	0		0	0	0	3	1	2	2.58496	1	0.735059
8	SUFU		0	0	0	0	1	2	2.58496	1.58496	1	0.837166
8	SUZ12		1	1	2.58496	1	1	1	0	1	1	-0.302344
8	TADA1		1	0	1	0	1.58496	0	1	0	1	0.00527846
8	TADA2B		5.16993	1	4.58496	2	1	3	2	5.64386	1	-0.0383427
8	TADA3		1	0	0	0	1	2	2.32193	2	1	0.696786
8	TAF10	1.58496	1		0	0	0	1	1	1	1	-0.3303
8	TAF5L		4.90689	5.39232	6.90689	4.58496	5.58496	7.49185	5.32193	8.49185	1	0.522299
8	TBC1D26	5.16993	6.22882	2.58496	3	2.32193	2		3.70044	4.32193	1	-0.452032
8	TBX3		8.61471	4	4	5.58496	5.70044	6.87036	3.32193	5.70044	1	-0.2806
8	TCF15		2.32193	1	5.70044	3.45943	3.32193	3.45943	3.32193	3.45943	1	0.440559
8	TCF4	0	3.16993		7.96578	2.58496	1.58496	11.6321	8.22882	12.4691	1	0.69882
8	TEF	1	1.58496		5.49185	1.58496	3	4.58496	3.58496	4.16993	1	0.666719
8	TFAM		3	1	1	1	2.58496	4.80735	3	4.16993	1	0.547674
8	TGFB1		4.75489	1	5.90689	2.58496	5.16993	3.16993	3.16993	5.16993	1	0.23503
8	TGFB1I1	7.36632	11.1066	3.90689	9.16993	6.64386		10.3443	9.16993	10.7142	1	0.417229
8	TMF1		0	0	3.16993	0	0	0	0	0	1	-0.120115
8	TOX4	1.58496	5.75489	3.58496	6.75489	4.90689		2.32193	2.58496	5.32193	1	0.0845841
8	TRAF6		2.58496	4.58496	6.58496	4.58496	4.58496	4.58496	4.80735	6.58496	1	0.531852
8	TRIP11	0	3.16993		3	1	0	3	0	2.58496	1	0.0273073
8	TRPS1	8.22882	5.49185		7.58496	3.80735	5.80735	9.50779	7.61471	9.72622	1	0.260164
8	TSC22D1		3.32193	1	6.22882	3.32193	3.16993	5.32193	3.16993	4.80735	1	0.423839
8	TULP4	3.58496	7.16993		4.80735	6.90689	4.39232	6.58496	5.75489	6.16993	1	0.277426
8	TWIST2	1	5.49185		3.70044	3.45943	5.32193	5.45943	3.32193	5.45943	1	0.537302
8	UBE3A		1	1	2.32193	2.32193	4.32193	8.10329	7.97728	11.1357	1	0.880043
8	USP16		7.64386	2	7.61471	3.80735	3.80735	6.58496	4	7.80735	1	0.0935453
8	USP22		4	1.58496	5.80735	4	3.58496	4.70044	7.39232	10.1293	1	0.682517
8	VGLL2		0	0	1.58496	2	1	2	2.58496	2	1	0.861328
8	VPS72	0	1	0	0		0	0	0	1	1	0.00138831
8	WHSC1L1		7.39232	5.39232	9.98584	7.45943	6.04439	11.6546	10.3663	11.224	1	0.649862
8	WT1	7.90689		1.58496	7	4.32193	7.07682	9.98726	7.58496	9.90689	1	0.473818
8	WTIP		7.58496	2	7.70044	6.12928	4.75489	5.04439	7.16993	7.04439	1	0.229679
8	WWC1		3	2	6	2.58496	2.58496	2	3.58496	6.22882	1	0.288364
8	WWP1	8.62936	9.55075	5.39232	11.9366	5.78136	8.16993	8.04439		9.49185	1	0.0889184
8	YAF2		2	0	1.58496	1	1.58496	1	5.90689	4.90689	1	0.616136
8	YAP1		3.90689	1	5.90689	2	3.58496	5.16993	4.90689	7.87036	1	0.601118
8	YBX3	2.32193	2	3		3.32193	4	3.32193	3	3.90689	1	0.787591
8	ZBTB11	4.58496	2		7.93664	4.80735	3.70044	3.70044	3.70044	4.70044	1	0.0630122
8	ZBTB48		4.16993	3.58496	8.2854	4.58496	4.58496	5.70044	7.67243	7.32193	1	0.600924
8	ZFHX4	7.94251	6.44294		9.75489	5.2854	4.45943	8.49185	6.04439	8.62936	1	-0.0867637
8	ZMIZ1		4.16993	2.58496	7.12928	6.39232	5	5.16993	5.16993	5.16993	1	0.423445
8	ZMYM2		2.32193	0	5.49185	3.32193	3	2.80735	2.80735	5	1	0.496364
8	ZMYND8		4.80735	2.58496	7.67243	2.58496	6.90689	9.58871	9.25739	11.4305	1	0.784877
8	ZNF236	3.32193		2.32193	12.0498	5.90689	11.0607	8.49185	9.90689	8.69349	1	0.734067
8	ZNF593	0	0		0	2	0	0	1	2	1	0.435415
8	ZNF827	4	3		4.90689	3.90689	6.32193	8.49185	6.49185	8.07682	1	0.813358
8	ZZZ3		0	1	4.16993	1	1	5.64386	0	4	1	0.386743
7	ANKRD1			3.32193	6.64386	4.90689	6.90689	5.12928	5.32193	4.90689	2	0.42098
7	ARID5B			1	4.16993	0	1	1	4.16993	3	2	0.329433
7	ARL2BP			0	0	0	2	1.58496	0	1.58496	2	0.56058
7	ASCL5	0		0		1	1.58496	2.32193	2	4.32193	2	0.826471
7	ASH1L		6.80735	7.12928	6.70044		5.78136	8.02237	9.55075	8.60733	2	0.534596
7	ASXL1		2		3.80735	1.58496	3.16993	1.58496	3.90689	4.58496	2	0.47353
7	ATOH8		2	1	0		0	0	2	0	2	-0.396014
7	BACH2			1	6.16993	3.58496	3	6.75489	5.16993	7.90689	2	0.706949
7	BLM	3.58496	3.16993			5.90689	6.75489	6.49185	6.71425	5.64386	2	0.905103
7	BRCA1			1	4.75489	3	1.58496	3.16993	7.24793	9.49185	2	0.660801
7	BRDT		3.32193		5.04439	4.58496	4.16993	5.90689	7.39232	11.1085	2	0.707131
7	C1D			0	1	0	2	1	2	2	2	0.828777
7	CARM1		5	3.32193	4.58496	2.58496		6.16993	5.80735	5.58496	2	0.557629
7	CASZ1		1	0	2	3.80735	3.58496	4.80735		3.90689	2	0.901186
7	CBX8		0		3.16993	4.32193	3.32193	2.32193	4.32193	5.49185	2	0.780219
7	CCAR1	1.58496			5.49185	2.32193	0	1	6.39232	6.90689	2	0.347462
7	CECR2		6.90689		3.16993	6	5.32193	6.58496	6.80735	7	2	0.180096
7	CERS3			3.80735	6.33985	5.32193	5.80735	5.32193	3.58496	7.45121	2	0.323215
7	CHD6			2	10.1319	5.64386	4.16993	7.33985	8.29921	8.29921	2	0.549064
7	CREB3L4	3		1	2.32193	4		4.32193	4.90689	7.12928	2	0.732471
7	CREBBP	5.58496			10.1737	5.75489	8.33985	9.33985	5.39232	9.47978	2	0.363257
7	CREBL2		2		0	0	1	1	1	0	2	-0.421301
7	CRTC1			0	7.16993	2	1.58496	1.58496	3.58496	3.58496	2	0.218595
7	CRY1		1		2.58496	3.58496	1.58496	2	1	2	2	-0.00791696
7	DAXX		1	0	2	0		2.58496	1	2.80735	2	0.583692
7	DCC	4.32193	9.07682		14.0532	6.12928		8.78136	9.21432	11.2668	2	0.47738
7	DEK		2.32193		1	2.58496	0	1.58496	2	2.32193	2	-0.178521
7	DLX4		6.16993		4.52356	4	4	4.08746	5	7.16993	2	-0.0700457
7	DLX6	2.32193			6.52356	7	4	7.25739	3	6	2	0.375721
7	DMRT3	2.58496	2		2.58496	2.32193	2.32193	2.58496		3.58496	2	0.493902
7	DNMT1			1.58496	3.58496	1.58496	4	6	5.58496	6.75489	2	0.870596
7	DTX1		1.58496	4.58496	8.3443	4.58496	3.90689	3.90689		3.90689	2	0.151892
7	EBF4	0	2.32193	0			2	3.58496	3.58496	4	2	0.844019
7	EHMT2		7.50779	4.80735	10.4553	7.62936		11.7117	10.7142	11.2703	2	0.835663
7	ELF4	7	6.22882	1.58496	3.16993			6.16993	5.32193	6.75489	2	0.117797
7	ELF5	6		2.58496		2.80735	4.16993	7.80735	6.90689	8.29921	2	0.460044
7	ELK4			4.32193	9.25739	4.90689	6	7.16993	6.08746	7.16993	2	0.336558
7	ERCC2	1	0		2	2		3.58496	5.16993	5.16993	2	0.906426
7	ETV5		4.32193	3.32193	7.08746		4	6.58496	5.08746	7.58496	2	0.541814
7	EVX2	2.32193	3.45943		8.49185	4.45943	4.39232	6.32193		4.32193	2	0.478119
7	EWSR1		5.58496	1.58496		3.90689	6.39232	6.49185	8.58496	9.39874	2	0.773417
7	FERD3L		1.58496		1	1	1	1	0	1	2	-0.712093
7	FHL2		6.39232		5.58496	4.90689	9.41785	8.2854	8.16993	12.0362	2	0.668725
7	FOXA2			3.32193	8.89178	8.05528	3.45943	7.41785	4	6.58496	2	0.0477959
7	FOXB2	1.58496	2.58496		5.24793		3.45943	4.24793	4	4.58496	2	0.761596
7	FOXD4L5	1.58496	2.58496	3.32193	4.24793	4.24793			4	4.58496	2	0.88512
7	FOXH1	2.32193		3.16993	6.39232	4.80735		4	3.58496	3.80735	2	0.356604
7	FOXI1			3.32193	7.83289	4.24793	3.45943	4.24793	4	6.58496	2	0.110958
7	FOXL2		4.58496	3.32193	5.24793	5.24793	3.45943	4.24793		4.58496	2	0.0665358
7	FOXP1		4.58496		9.71425	6.39232	7.45943	11.9069	8.97728	11.1293	2	0.748758
7	GCM2		3		1	1	1	1	1	1	2	-0.826823
7	GLIS2		7.12928		8.32193	4.80735	6	7.16993	5.49185	8.16993	2	-0.095153
7	GLIS3		6.61471	5.78136	6.32193	6.80735	6.32193	9.49185		10.7846	2	0.718564
7	GMNN			0	0	0	2	2	1	2.58496	2	0.785711
7	GSC2	5.16993	5.16993	2.58496			3.80735	3.70044	3	3.70044	2	-0.546452
7	GTF3A			3	5	4.39232	6	6.58496	6.16993	5	2	0.841501
7	HAND2		2.32193	1		3.45943	5.32193	3.45943	5.32193	5.45943	2	0.885649
7	HDAC10	2.32193			5	2.58496	2	3.58496	4.90689	4.58496	2	0.461157
7	HDAC6	5.90689	6.12928		3	2.58496		5.90689	4.58496	7.04439	2	-0.0421329
7	HELZ2			3	4.58496	3.80735	2.58496	4.16993	4.90689	3.58496	2	0.310474
7	HES4		6.45943	2.58496	7.87036	6.70044	7.61471		4.90689	6.22882	2	0.271824
7	HES5			1.58496	3.70044	6.70044	5.39232	3	5.32193	3.32193	2	0.375889
7	HESX1	3.16993		2.58496		3.58496	6.97728	3.70044	5	6.2854	2	0.689996
7	HEYL		2	1	5.80735		2.58496	3	3	3	2	0.323336
7	HLX		3	3.16993	6.52356	4	4	5.08746		6	2	0.645598
7	HNRNPD		8.32193	5	5.45943	4.75489	4.32193	9.71425		10.2668	2	0.330149
7	HOXD1	2.32193	3.45943	3		4.45943	4.39232	4.32193		4.32193	2	0.914938
7	HOXD3		3.45943	3	6.58496	5.45943	4.39232	8.64386		6.90689	2	0.757977
7	HOXD8		7.75489	1.58496		5.80735	3.90689	7.07682	2.32193	8	2	0.0693063
7	HOXD9		5.61471	1.58496		3.80735	4	4	3.16993	4.08746	2	-0.00442135
7	HSF5			0	4.70044	2	1	0	1	1	2	-0.151196
7	ID4		0		4.32193	1.58496	4	2	2	2	2	0.388812
7	IKZF4			3.32193	9.45121	4.32193	4.32193	7.49185	8.32193	8.64386	2	0.555458
7	IKZF5			2.58496	9.03617	5.90689	3.90689	7.71425	6.22882	6.32193	2	0.383101
7	IRF2			1	6.75489	3.58496	5.75489	8.33985	5.16993	8.07682	2	0.765213
7	JAK2		4.16993		8.39232	5.90689	5.70044	7.80735	5.80735	8.19967	2	0.517807
7	JARID2		2.58496		7.99435	3.90689	3.16993	9.02237	7.90689	5.90689	2	0.534655
7	JAZF1		3.58496		1	0	0	0	1.58496	2	2	-0.49611
7	JUND		3.16993		1.58496	3	1.58496	1.58496	1	3.58496	2	-0.361504
7	KLF11			2.58496	9.75489	7.39232	5.04439	7.49185	7.2854	9.66178	2	0.551857
7	KLF4			3.90689	8.08746	5.04439	5.2854	6.87036	8.49185	8.16993	2	0.689728
7	KMT2B		9.96578	3.32193	8.36632	7.90689		9.33985	8	6	2	0.109779
7	KMT2E	2			6.58496	4.58496	5.58496	4.58496	4.90689	7.49185	2	0.723665
7	LZTR1		5		7.87036	6.32193	5.58496	7.16993	3.80735	5	2	-0.192248
7	MAGED1			0	2	0	2	5	9.92926	9.20945	2	0.82052
7	MAP3K10		8.16993	2.80735	7.71425	4.90689		8.16993	6.90689	5.08746	2	0.158456
7	MBD3		1.58496		1	3	1.58496	6.32193	3.32193	6.58496	2	0.624506
7	MDM4			2	7	1	1	5.90689	7.45943	8.04439	2	0.529402
7	MEF2C	0			8.22882	3.58496	6	11.7207	6.64386	12.2732	2	0.787177
7	MEN1		1.58496	0	0	0		3.32193	1	3.80735	2	0.539859
7	MGA			0	6.97728	2.58496	1.58496	7.64386	2.58496	8.62936	2	0.49809
7	MKX		4		7.70044	2.58496	5.97728	2.80735	3.80735	6.39232	2	0.0545074
7	MNT		6.64386		5.75489	3.32193	0	2	2.58496	1	2	-0.844624
7	MNX1		3.45943	3	6.58496	6.45943	4.39232	6.32193		8.49185	2	0.770776
7	MYCN		2	0	6.58496	4.16993	1.58496	4.32193		1.58496	2	0.212597
7	NEUROD4	1.58496			8.50779	5.16993	3	3.32193	3.32193	3.32193	2	0.100347
7	NEUROG3		2.32193	2.58496		3.16993	3	3.32193	3.32193	3.32193	2	0.941466
7	NFE2L3		8	3.58496	10.5793	3.58496		3.58496	2.58496	3.58496	2	-0.480747
7	NFIC			0	7.12928	2	6.64386	6.32193	6.64386	7.16993	2	0.798484
7	NFKBIZ			3.32193	3.32193	4.58496	4.58496	8.58496	7.49185	9.56224	2	0.823444
7	NKRF		1		5.75489	4.58496	4	2.58496	4.32193	5.75489	2	0.544899
7	NKX2-4	3.16993	7.2854	3.80735			4.52356	4.39232	3.58496	4.39232	2	-0.142692
7	NKX3-2		3.70044	2.80735	7.53916	4.45943	7.69349	4.39232		4.39232	2	0.409369
7	NOCT		4.58496		2.80735	2.58496	4.39232	4.58496	2.80735	2.58496	2	-0.317531
7	NPAS2	2.58496	7.22882			5.45943	7.39232	6.70044	7.16993	9.45533	2	0.734125
7	NR2E1		2.58496		4.08746	3.80735	3.58496	4.58496	3.58496	6.16993	2	0.664014
7	NR2F6	4.80735			4.08746	3.80735	3.58496	6.75489	3.58496	4.58496	2	-0.0284093
7	NRBF2			0	1	0	0	1	2.58496	1	2	0.596319
7	NRF1		3.70044	0		0	0	4.08746	1.58496	2.58496	2	0.0756385
7	NRL		2	1	10.1548	4.80735		5.97728	2.58496	7.71425	2	0.440021
7	NUP62		1	0	3.32193	0		3.32193	1.58496	4.80735	2	0.628656
7	ONECUT3	3.58496	4		3	3.58496	3.58496	3.32193		3.32193	2	-0.491169
7	OVOL3	1.58496	7.81378		3	5.16993		3.16993	2.58496	5.16993	2	-0.0624732
7	PCGF6			2	2.32193	3.32193	2.80735	2.58496	4.58496	4.80735	2	0.753418
7	PDLIM1			2	7	2.58496	5.90689	4.58496	3.32193	3	2	0.161379
7	PHF8	1.58496		2.58496	7.75489	4		9.88417	5.58496	10.2854	2	0.805306
7	PKNOX2			1	7.90689	4.80735	2.58496	7.56224	4	5.16993	2	0.348439
7	POLR3C	1	1	0	0			2	1.58496	1	2	0.454748
7	POU2F3		7.32193		5.32193	5.58496	4.70044	6.90689	7.87036	7.90689	2	0.185628
7	POU6F2		7.32193		9.36632	5	4.70044	7.49185	6.70044	9.16993	2	-0.00473821
7	PPRC1		3.16993		3.16993	6.49185	4.75489	5.39232	3.58496	4.75489	2	0.334167
7	PRDM13		1.58496		2.32193	2	1.58496	4.32193	2.32193	2.32193	2	0.416591
7	PRDM15			0	6.67243	4.90689	7	8	3.16993	8.83289	2	0.664266
7	PRDM5		5.67243		8.38802	4	6	7.45943	9.03617	7.52356	2	0.478325
7	PSMC3IP			0	0	0	2.58496	0	0	2	2	0.419992
7	RARG			5.16993	7.41785	3.80735	5.70044	7.07682	8.97728	8.61471	2	0.649131
7	RBBP7	3.58496			6.32193	4.16993	4.16993	8.36632	8.58496	9.39232	2	0.721173
7	RELB		6.75489	3	2	2.32193		6.96578	4.32193	5.90689	2	0.183898
7	RFX6			1.58496	3.16993	3.80735	2.80735	4	3	3	2	0.547232
7	RFXANK		3.58496		4	3.58496	6.75489	5.58496	7.04439	9.55075	2	0.797579
7	RNF141	0			0	2	2.58496	5	0	3.16993	2	0.504345
7	RNF4			0	0	2	0	3.58496	3	5.45943	2	0.714346
7	RREB1		6.90689		9.38802	4.80735	4.80735	10.1923	7.97728	10.3794	2	0.321771
7	RSF1		3		3	0	1	0	0	4.80735	2	-0.21326
7	SAFB2		4.32193		6.58496	4.58496	4.58496	5.16993	6.58496	3.58496	2	0.0989005
7	SAP30		1	0		2	1	1	1	1	2	0.310788
7	SETD2		6.80735		8.40088	6.62936	5.45943	8.09276	7.90689	6.70044	2	0.0528774
7	SF1	4	5.90689	3.16993		6.32193		8.64386	9.19967	9.36632	2	0.912815
7	SHOX2	1.58496	7.07682		7.90689	5.70044		9.19229	3.32193	9.39874	2	0.492893
7	SMAD3		5	3.58496	6.70044		6.45943	7.58496	9.19967	10.4919	2	0.883938
7	SMAD7		6.16993	3.58496	7.87036	4.32193	7.36632	7.80735		7.58496	2	0.624068
7	SOX7		2.80735	3.32193	8.33985	3.80735	4.70044	5		5.08746	2	0.407394
7	SOX9		2.80735	2.32193	4.16993		3.70044	4	3.58496	4.08746	2	0.776632
7	SP4		5.58496		9.33985	6.39232	7.04439	5.49185	7.87036	6.49185	2	0.141236
7	STAT4			1.58496	6.80735	2.58496	4.58496	4.80735	5.80735	6.97728	2	0.684644
7	STAT5B			2.58496	2.80735	3.58496	6.58496	4.80735	4.39232	3.80735	2	0.61849
7	SUMO1	0			2	1.58496	1.58496	4	4	7.58496	2	0.75018
7	SUPT3H		0		1	0	1	1.58496	1.58496	3.32193	2	0.759001
7	SUV39H2		4.80735	4.58496		5.45943	5.78136	8.87036	9.19229	10.8297	2	0.838436
7	TAF11	1.58496	0		1	0	0		3.32193	1	2	0.237174
7	TAF6		2	1	1	2		3.32193	3	4.90689	2	0.761714
7	TAL2		2.32193		3.70044	3.45943	3.32193	3.45943	3.32193	3.45943	2	0.683907
7	TBL1Y		3	4	5	6.2854		4.58496	7	8.16993	2	0.824104
7	TBR1	3.58496			4.80735	1.58496	2	4	3.58496	5.16993	2	0.107592
7	TBX22			3	6	3.58496	3.70044	7.70044	3.32193	5.70044	2	0.346781
7	TBX6		5		4	5.58496	5.70044	5.70044	3.32193	7.70044	2	0.225176
7	TCEA2		2	0	2		8.58496	6.75489	5.58496	8.71425	2	0.865776
7	TCEB2	0	0		1	0		1	6	4.64386	2	0.734449
7	TCF12			0	7.96578	2.58496	3.58496	7.85175	7.92481	8.60733	2	0.754013
7	TCF20		2		2.58496	2	2.58496	2.58496	2.58496	3	2	0.776946
7	TCF7L2	0	6.33985	0			5.49185	9.7879	8	10.3923	2	0.820297
7	TDP2	0			1	0	1.58496	0	1.58496	1	2	0.544285
7	TEAD3	4.64386		0	7.32193		4.16993	5.16993	5	3.58496	2	0.259176
7	TEAD4		8.78463	0	6.32193		7.85175	5.90689	3	7.12928	2	0.122182
7	TERF2			0	1	1	1.58496	4.58496	2	4	2	0.776379
7	TGIF1		4.75489		5	2.80735	5.75489	8.92481	5.58496	11.8102	2	0.575037
7	THAP12			0	3.58496	2	0	0	2.32193	0	2	-0.0948473
7	THAP4	2			0	2	2.58496	3.58496	5.58496	4.80735	2	0.609211
7	THRB			4.58496	10.2479	5.80735	8.3443	7.07682	6.97728	9.71425	2	0.483648
7	TOB1		2		3	3.16993	3.58496	3.16993	2.80735	3.58496	2	0.764385
7	TONSL		7.2854	4.58496	7.12928	5.32193		7.80735	6.80735	7.32193	2	0.445454
7	TOPORS		2		2	1.58496	0	1	4.16993	2	2	0.104466
7	TP63			1	3.90689	1.58496	2	4.58496	4.16993	5.16993	2	0.741989
7	TP73			2	3.58496	1.58496	1	4.16993	4.16993	5.04439	2	0.539545
7	TRIM33		10.0768		11.1163	5.58496	5.49185	8.87036	7.49185	8.45533	2	-0.407063
7	TSC22D3	4.16993			3.90689	3.32193	1.58496	3.58496	3.16993	6.08746	2	-0.0410464
7	TSHZ3			2	4.32193	2.58496	3.16993	3.16993	5.16993	4.16993	2	0.679388
7	TXNIP	4	3.70044		4.90689	2.32193		3.32193	2	3.32193	2	-0.491899
7	UBP1		3	1	4.90689		2.58496	4.90689	4.58496	4.58496	2	0.645137
7	URI1			0	2	1	0	2	2	3	2	0.617998
7	USF2		2	0	6.22882	3.58496		5.64386	4.58496	7.16993	2	0.797452
7	USF3			0	2	2	0	3.16993	0	3.16993	2	0.308973
7	VDR			2.58496	10.5878	3.80735	5.70044	7.81378	3.80735	9.42206	2	0.340389
7	VSX2	4.16993			6	3.58496	5.39232	7.2854	4.58496	5.2854	2	0.39052
7	YY2		6.80735	5.45943	8.32193	5.80735	6	6.16993		5.75489	2	-0.175066
7	ZBED6	2	2.58496	1	0	4.32193		2.58496		2.58496	2	0.227894
7	ZBTB40		4.32193		5.08746	5.64386	0	3.58496	5.58496	7.20945	2	0.0620885
7	ZBTB44			4.32193	9.81378	6.12928	8.22882	10.4767	8.78136	11.5507	2	0.782049
7	ZFAT	3			8.35755	6.32193	6.70044	8.49185	9.80735	10.4919	2	0.896288
7	ZIC2			5.45943	6.90689	8.39232	6	6.16993	4.90689	6.16993	2	-0.204886
7	ZMIZ2	8.81378			7.56224	3.58496	5	7.22882	7.22882	7.97728	2	-0.264999
7	ZNF142			2.32193	10.9773	7.39232	5.52356	8.46761	7.24793	8.56986	2	0.475657
7	ZNF335	6.58496			6.45943	5.04439	6.97728	5.70044	7.64386	5.70044	2	0.0295946
7	ZNF341			3.32193	8.2854	3.45943	7.39232	5.58496	3.32193	5.58496	2	0.149721
7	ZNF367			1	5	2	3	3	1	1	2	-0.112312
7	ZNF407		4.80735	3	4.58496		2	4	4.70044	7.75489	2	0.282186
7	ZNF606		4	6.90689	4.16993	5.49185		9.75489	7.52356	9.49185	2	0.718588
7	ZNF668		1		8.06609	5.85798	4.32193	8.36632	5.08746	9.84235	2	0.65303
7	ZNF687			2.80735	4.32193	6.58496	8.78463	6.39232	6.90689	8.36632	2	0.851946
7	ZNF710	2.32193			5.45943	4.45943	4.45943	8.78136	6.32193	7.64386	2	0.799062
7	ZNF711			2.32193	7.71425	5.90689	4.90689	8.22882	8.95128	8.62936	2	0.805226
7	ZNF800		2		5.58496	2.58496	2	6.12928	2	6.61471	2	0.340589
7	ZXDC		2.80735		5.16993	4.75489	4.16993	8.49185	6.2854	7.32193	2	0.773591
6	ACTL6A				1	1.58496	2.32193	4.16993	3.58496	4	3	0.921188
6	ADNP				3.58496	2	5.16993	4	2	6.90689	3	0.390624
6	ADNP2				4.58496	1	1	1	3	3.32193	3	-0.0910123
6	ADRB2			0	4.80735		3.90689	4.52356	4	3.80735	3	0.732989
6	AEBP1				7.75489	5.58496	6.16993	5	5	6	3	-0.638894
6	AFF1				6.39232	2	2.32193	3.58496	4.64386	5	3	0.0161592
6	AFF3				3.58496	5.90689	2	3.58496	2.32193	5.58496	3	-0.24042
6	AHR				3.32193	1	5	2	2	2.58496	3	0.024204
6	APBB1	6.22882			5.58496		3	10.4798	8.33985	10.7944	3	0.386727
6	AR				4.32193	3.70044	3.45943	3.58496	9.87036	8.97728	3	0.684742
6	ARID1A				9.81378	5.80735	5.45943	6.39232	6.39232	8.39232	3	-0.257942
6	ARID3A				6.16993	5.80735	4.45943	7.39232	3.80735	5.80735	3	-0.304032
6	ARID3B				4.16993	2.80735	4.45943	8.19967	3.80735	6.71425	3	0.512392
6	ARID4A				9.75489	6.12928	6.62936	5.39232	6.39232	7.93664	3	-0.402393
6	ARNT				10.2288	7.45943	9.71425	9.98584	10.3399	9.2854	3	0.376061
6	ARNTL				10.2288	4.45943	7.39232	9.2854	8.39232	11.8297	3	0.41545
6	ARNTL2		4.16993		10.1293		5.39232	9.2854	9.16993	11.2854	3	0.640659
6	ATF1				5	4	6.49185	6.16993	2.58496	5.16993	3	-0.0649119
6	ATF2				7.78136	3.58496	4.16993	9.26679	8.45533	9.26679	3	0.529412
6	ATF3				1.58496	0	1	3	4.16993	7	3	0.780225
6	ATF6				5.64386	4	0	1	1	1	3	-0.873755
6	ATN1				8.25739	4	3.32193	3.58496	3.32193	3.32193	3	-0.747466
6	BACH1				7.07682	3.58496	3	3.58496	6.16993	9.33985	3	0.258283
6	BANP				3.80735	1	2.58496	5.32193	4	6.61471	3	0.642743
6	BARX1				4.52356	4	4	4.08746	3	6	3	0.0582891
6	BARX2			3.16993	4.52356	4	4	4.08746		4	3	0.539705
6	BATF				2	0	3	1.58496	1.58496	2.58496	3	0.43186
6	BAZ1A			4.90689	8.21432	5.32193	3	8.78136		8.58496	3	0.354266
6	BAZ2A				10.8842	5	8.22882	7	6.80735	10.0768	3	-0.019515
6	BCL10				0	0	0	0	0	2	3	0.471347
6	BCL11A				9.27612	5.90689	5.39232	7.04439	2.58496	8.47978	3	-0.407841
6	BCL11B				9.12928	5.80735	1.58496	7.33985	6.75489	7.33985	3	-0.153804
6	BCL6				5.39232	3.80735	4.39232	4.80735	4.80735	9.2854	3	0.461705
6	BCL9L				4.58496	1	1	1	2	2.58496	3	-0.334981
6	BDP1	0	1				2	1	1	1	3	0.615906
6	BHLHE23				2.32193	2.32193	2	2.32193	2.32193	4.32193	3	0.443221
6	BHLHE40				6.33985	4	3.58496	3.58496	1	2	3	-0.893841
6	BNC1				4.58496	2.58496	2.58496	2	4.80735	4.80735	3	0.205021
6	BRCA2				0	5.32193	4.58496	5.16993	3	5	3	0.438642
6	BRD2				8.85175	6.75489	4.16993	8.36632	9.03617	10.0028	3	0.269638
6	BRD4				10.7356	7.83289	8.16993	9.25739	7.19967	8.87036	3	-0.473176
6	BRF2				2	0	1	1	4	3.16993	3	0.62517
6	BRWD1				7.49185	5.16993	6.75489	9.78463	7.16993	9.21432	3	0.552473
6	BTG1				4	3.16993	4.16993	3.16993	2.80735	3.58496	3	-0.364828
6	CALCOCO1			0	3.90689	1.58496		3.16993	3.58496	5.2854	3	0.812987
6	CAMTA1				7.49185	2.58496	3	8.24793	2.58496	6.97728	3	-0.0113698
6	CARHSP1				1.58496	1	1	1	1	5	3	0.381407
6	CBFA2T2				8.04439	5	3.32193	7.58496	5.49185	8.80735	3	0.0802618
6	CBFA2T3		6		7.90689	3	6.49185	6.80735		7.58496	3	0.269627
6	CBX2				6.75489	2.32193	2.32193	2.32193	4.32193	4.32193	3	-0.242877
6	CBX4				5.16993	2.32193	2.32193	2.32193	2.32193	4.90689	3	-0.19531
6	CBX6				3.16993	2.32193	2.32193	6.32193	4.32193	4.32193	3	0.559139
6	CBX7				3.16993	2.32193	2.32193	7.45121	4.32193	5.49185	3	0.578788
6	CCDC59				1	0	0	0	1	1	3	0.207824
6	CDIP1				0	2	1.58496	3.58496	2.58496	5.16993	3	0.780133
6	CDX1				4.75489	2.58496	2	1.58496	1	3.58496	3	-0.572645
6	CEBPA				4.58496	3.90689	2	3.32193	4.32193	2.32193	3	-0.467267
6	CEBPB				2	2.32193	2	2.32193	2.32193	2.32193	3	0.482848
6	CEBPE			1	2	2.32193		2.32193	2.32193	2.32193	3	0.860698
6	CENPF				2.58496	1	1	1.58496	1	1	3	-0.596228
6	CERS4			2.80735	8.16993		3.80735	4.32193	5.16993	8.66178	3	0.354355
6	CERS5				6.16993	3.32193	3.80735	7.45121	7.16993	7.49185	3	0.588674
6	CHD1				8.26679	7.78136	9.57932	8.33985	7.92481	7.75489	3	-0.03824
6	CHD7				5.78136	6.32193	5.16993	8.49185	6.16993	7.97728	3	0.447538
6	CHD8				7.78136	9.78136	3.16993	8.33985	6.75489	9.43671	3	-0.150763
6	CITED4				1	1	1	1.58496	1.58496	1.58496	3	0.846141
6	CIZ1			0	0		0	6.04439	5.16993	7.15987	3	0.749493
6	CLOCK				9.49185	7.78136	7.39232	8.45533	9.16993	9.15987	3	0.134039
6	CREB1				5.90689	2	2.32193	7.62936	6.16993	8.36632	3	0.53103
6	CREB3L1				2.32193	2	2	2.32193	4.32193	4.90689	3	0.732829
6	CREB5				10.2288	2	5.75489	7.12928	6.49185	8	3	0.100058
6	CTBP1				1.58496	1.58496	1.58496	4	4	4.45943	3	0.852492
6	CTCF				6.64386	7.04439	7.04439	5.45943	7.08746	7.24793	3	0.0472629
6	CTNNB1				5.16993	4.16993	8.22882	7.97728	5.16993	9.81378	3	0.627119
6	CUX1				10.4429	4.90689	3.58496	9.81378	8.80735	10.4919	3	0.226835
6	CUX2				9.32193	4.90689	6.58496	8.22882	4	5.32193	3	-0.484118
6	DBX2				4.52356	4	7.58496	4.08746	3	4	3	-0.158373
6	DDX17				9.08746	4.58496	6.16993	4.39232	7.75489	6.58496	3	-0.113644
6	DLX1				4.52356	5	5	5.67243	4	7.58496	3	0.389074
6	DLX3				7.10852	4	4	4.08746	3	6	3	-0.419813
6	DLX5			5.16993	4.52356	4	4	5.08746		6	3	0.217692
6	DMBX1				7.32193	4.58496	4.80735	7.87036	4	6.70044	3	-0.11392
6	DMRT1				2.58496	2.32193	5.49185	4.58496	1	3.58496	3	0.100595
6	DMRTA2			1	5.58496	3.32193	2.32193	2.58496		4.58496	3	0.376486
6	DMTF1				5	1	4.90689	7.33985	5.58496	8.90689	3	0.71067
6	DRGX		6.16993		7	4.70044	4.90689	8.2854		6.90689	3	0.230725
6	E2F1				6.12928	2	3.32193	3.58496	2.58496	2.58496	3	-0.504696
6	E2F3				3.80735	2	3.32193	3.58496	4.90689	4.16993	3	0.659926
6	E2F4				5.12928	2	3.32193	2.58496	4.16993	3.58496	3	-0.045655
6	E2F7				2	1	1	3	2	3.32193	3	0.540173
6	E4F1				6.49185	5	3.16993	3.16993	5.97728	6.70044	3	-0.0454919
6	EBF1				6	2	3	3.58496	3.58496	4	3	-0.18708
6	EBF2				3	2	2	3.58496	3	3.58496	3	0.489579
6	EBF3				3	3	3.58496	4.58496	2	3.58496	3	0.0668687
6	EGR1				8.49185	6.49185	5.90689	5.90689	3.16993	3.90689	3	-0.912982
6	EGR2				9.32193	4.32193	3.90689	8.29921	3.16993	7.49185	3	-0.255423
6	EGR3		7.22882		8.58496	3.90689	5.32193	3.90689		6.49185	3	-0.42293
6	EHF				7.16993	2.80735	4.16993	8.75489	6.32193	10.3987	3	0.514774
6	EHMT1				9.53333	8.45943	12.0481	12.7448	11.5793	12.8704	3	0.870291
6	ELF2				5.16993	4.80735	7.16993	8.58496	3.32193	8.78463	3	0.329327
6	ELF3				7.81378	3.80735	5.75489	6	4.32193	7.97728	3	0.0174844
6	ELK3				4.08746	8.29921	4	6	6.08746	8	3	0.208988
6	EP400				7.75489	6.90689	1	7.62936	5.75489	7.64386	3	-0.145587
6	EPAS1				12.2288	5.04439	9.26679	5.2854	7.16993	7.02237	3	-0.387089
6	EPC1				5.16993	3	2	3	2	2.58496	3	-0.752464
6	ERBB2				11.007	4.90689	5.70044	3.80735	7.80735	10.0741	3	-0.0585768
6	ERG				8.08746	3.90689	9.58496	11.3399	10.8948	11.8517	3	0.826548
6	ESR1				7.32193	3.70044	3.45943	7.58496	6.70044	9.49185	3	0.428183
6	ESR2				7.49185	3.70044	3.45943	6.75489	8.87036	9.92481	3	0.527299
6	ETV1				5.08746	6.90689	5	10.2668	10.4094	10.9773	3	0.78398
6	ETV6				7.16993	2.80735	4.16993	6.90689	5.90689	6.75489	3	0.298986
6	EVX1			3	6.58496	6.45943	4.39232	5.32193		5.90689	3	0.44748
6	EYA1				3.58496	3	4.90689	5	4	4.80735	3	0.707236
6	EYA2				4	2	2.58496	3	3.58496	4.58496	3	0.370114
6	EZH1				8.85175	4	6.16993	7.07682	7.16993	9.49185	3	0.326395
6	FEZF1				4.90689	4.58496	4.58496	4.58496	6.58496	7.16993	3	0.683094
6	FIGLA			0	3.16993	0		0	0	0	3	-0.250059
6	FOS				5.16993	3	1.58496	2	3	7.16993	3	0.0494751
6	FOSB				7.75489	2	1.58496	6.16993	5	8.26679	3	0.191242
6	FOXA1				4.24793	4.24793	3.45943	4.24793	4	4.58496	3	0.000133737
6	FOXA3	4.75489	7.22882		8.83289			4.24793	4	6.58496	3	-0.197847
6	FOXB1				4.24793	4.24793	3.45943	4.24793	4	4.58496	3	0.000133737
6	FOXE3			5.32193	4.24793	5.24793	3.45943	4.24793		4.58496	3	-0.591804
6	FOXJ1				8.39232	3.80735	3.45943	4	3.58496	3.80735	3	-0.668311
6	FOXJ2				11.2871	3.80735	3.45943	7.16993	3.58496	5.80735	3	-0.469278
6	FOXJ3			4.16993	9.71425	7.80735		9.12928	5.58496	9.78463	3	0.459507
6	FOXL1				5.24793	4.24793	3.45943	4.24793	4	6.58496	3	0.101754
6	FOXN2				7.64386	4.32193	5.16993	3.58496	4.32193	5.75489	3	-0.460381
6	FOXN4				4.32193	2.32193	2	3.58496	2.32193	5.75489	3	0.14404
6	FOXO3				6	2	2.80735	6.64386	2.32193	4.90689	3	-0.0401694
6	FOXO4				6.90689	2	2.80735	4.32193	4.32193	4.32193	3	-0.140671
6	FOXP2				10.9001	6.80735	3.45943	9.45943	9.16993	11.4367	3	0.125395
6	FOXR2		1	1	5.49185	4.32193		4.58496		2.58496	3	0.575525
6	FOXS1		2.58496	4.32193			3.45943	4.24793	4	4.58496	3	0.536507
6	GATA1				4.58496	3.80735	3.80735	5.39232	3.80735	5.80735	3	0.33626
6	GATA2				4.58496	3.80735	5.80735	6.39232	4.80735	7.71425	3	0.693884
6	GATA4				6.58496	4.39232	3.80735	7.97728	5.80735	9.12928	3	0.419043
6	GATA5				3	3.80735	7.61471	3.80735	2.80735	3.80735	3	0.0619093
6	GATAD2A				6.58496	3	4.16993	3.58496	1.58496	5.75489	3	-0.351338
6	GBX2		5.45943		7.90689	7.45943	6.39232	4.32193		5.32193	3	-0.25536
6	GCFC2				4.16993	2	5.04439	2	3.16993	3.80735	3	0.0416901
6	GFI1				8.90689	4.58496	7.75489	8.84549	4.32193	7.75489	3	-0.101246
6	GFI1B				6.64386	4.58496	4.58496	6.58496	6.32193	9.12928	3	0.481302
6	GLI1				11.1293	6.12928	6.32193	6.49185	6.22882	11.2143	3	-0.128764
6	GLI2				11.0768	6.39232	9.58496	8.16993	7.90689	9.16993	3	-0.146218
6	GMEB1				2	1	1	5	1	4.16993	3	0.366102
6	GPS2			0	2	0		2	2	2.58496	3	0.779581
6	GRHL1				4.58496	2.58496	3.58496	3.58496	4.58496	4.16993	3	0.324426
6	GRHL2				2.58496	2.58496	3.58496	4.58496	2.58496	4.16993	3	0.540406
6	GSX2	2.32193	3.45943	3		5.45943		5.32193		6.90689	3	0.957316
6	GTF2IRD1				7.2854	3.32193	3.58496	11.5517	5.32193	7.78136	3	0.265742
6	GZF1				5.45943	3.45943	7.10852	4.58496	3.45943	6.04439	3	0.0841878
6	HAND1				4.70044	3.45943	3.32193	6.04439	3.32193	3.45943	3	-0.146524
6	HBP1				2	3	1	5.80735	3	6.32193	3	0.515144
6	HDAC1				2.32193	2	3.58496	2.32193	3.80735	3	3	0.690131
6	HDAC4				6.58496	3.58496	3.58496	4.58496	4.16993	5.39232	3	-0.23509
6	HDAC7				7.16993	2.58496	2	5.90689	5.16993	6.67243	3	0.134654
6	HDX				4.75489	2.58496	2	2	2	3.58496	3	-0.501015
6	HELT		5.16993		3	2.58496		4.58496	3	6.16993	3	0.0303028
6	HES2			3.16993	3.70044	4.70044		3	4.90689	6.22882	3	0.583697
6	HES6		4.45943		6.70044	4.70044		3	4.90689	8.29921	3	0.213396
6	HEY1				5.58496	2.58496	3.58496	3	5	6.80735	3	0.315826
6	HIC1				8.49185	6.39232	6.49185	6.49185	5.90689	11.1066	3	0.128033
6	HIC2				9.81378	6.39232	8.49185	8.07682	5.90689	9.66178	3	-0.131272
6	HIF1A				9.58496	7.04439	5.39232	8.2854	8.33985	9.82972	3	0.0955909
6	HIPK1				4.08746	5	3.45943	6.49185	5.32193	9.72622	3	0.581496
6	HIPK2				8.73132	3	3.45943	7.32193	6.49185	6.62936	3	0.074113
6	HIVEP1				8.71425	3.90689	4	4	6	8	3	-0.0476611
6	HIVEP2				6.32193	4.39232	4	7.80735	4	7.16993	3	0.115311
6	HIVEP3				8.90689	4.39232	4.32193	6.90689	7.16993	6.32193	3	-0.0691697
6	HMBOX1			1	5.90689		1.58496	7.39232	4.75489	7.56224	3	0.588996
6	HMG20A				4	1	1	5.58496	2	6	3	0.312238
6	HMGA2				0	0	0	1	2.58496	2.80735	3	0.843641
6	HMGB2				6.90689	2.58496	4.58496	4.58496	5	7	3	0.207214
6	HMGB4	1	6.61471	4.32193				3	5	5	3	0.283573
6	HMGXB3				4.32193	2	2	0	2	3.16993	3	-0.389441
6	HMX1				4.9542	4.45943	6.52356	5.39232	3.58496	5.39232	3	-0.00481941
6	HNF4A				6.08746	3.80735	3.58496	7.58496	7.58496	9.58496	3	0.642825
6	HOXA13				3.80735	3.80735	4	7.16993	3.16993	4.08746	3	0.140344
6	HOXB2		7.45943	3	9.39232	4.45943	4.39232			4.32193	3	-0.21645
6	HOXB6		2.58496		6.90689	3.80735	3.90689	5.90689		6	3	0.576525
6	HOXC10				7.12928	3.80735	4	4	5.16993	5.08746	3	-0.296621
6	HOXC12				5.80735	3.80735	4	4	3.16993	4.08746	3	-0.672009
6	HOXD10				8.71425	3.80735	4	4	3.16993	4.08746	3	-0.679911
6	HOXD12			1.58496	3.80735		6	4	3.16993	5.08746	3	0.661531
6	HSF1				2.58496	2.32193	2	2	3.58496	3.16993	3	0.467901
6	HTATIP2	0			1	0	0	1		3	3	0.553556
6	ID2				2.32193	1.58496	2	2	4	5.16993	3	0.703586
6	ID3				2.32193	1.58496	2	2	4	2	3	0.4511
6	IKZF1				10.3151	3.90689	6.32193	8.81378	9.64386	10.4818	3	0.409948
6	IKZF2				9.03617	4.32193	8.02237	9.21675	8.3443	9.32193	3	0.487536
6	IKZF3				11.4512	4.32193	4.32193	4.32193	10.5018	11.0868	3	0.151929
6	IL16				8.71425	4.16993	6.58496	7.58496	6.12928	9.02237	3	0.221476
6	ING1				5.49185	2	4.32193	7.45121	3.32193	6.64386	3	0.330978
6	IRF1				4.58496	3.58496	3.16993	8.78463	7.81378	8.33985	3	0.730203
6	IRF4				8.39232	3.58496	3.16993	5.16993	3.16993	3.16993	3	-0.646254
6	IRF5				6.16993	3.58496	3.16993	7.81378	6.33985	10.0888	3	0.540422
6	IRF6				4.58496	3.58496	3.16993	3.16993	5.16993	5.75489	3	0.374251
6	IRF7				6.75489	3.58496	3.16993	7.16993	6.33985	8.07682	3	0.403321
6	IRF8				6.58496	3.58496	3.16993	7.16993	3.16993	8.92481	3	0.165768
6	IRF9			1	4.58496	3.58496		6.33985	5.16993	7.49185	3	0.912538
6	IRX1				8.45533	5.90689	4.80735	2.80735	2.80735	2.80735	3	-0.938683
6	IRX2				8.09276	2.58496	2.80735	5.39232	2.80735	4.80735	3	-0.370293
6	IRX3				6.2854	3.58496	2.80735	4.80735	2.80735	3.80735	3	-0.568399
6	IRX4				5.70044	4.58496	2.80735	4.80735	4.80735	7.71425	3	0.200338
6	IRX6		2		3.70044		4.80735	4.80735	2.80735	2.80735	3	0.428587
6	ISL1				9.49185	4.70044	7.2854	7.16993	4.75489	7.16993	3	-0.311334
6	JDP2			0	3.58496		1	4.16993	3	5.64386	3	0.667055
6	JMY				5.16993	3.58496	1	1	1	1	3	-0.927766
6	JUNB			0	2.58496	2		1.58496	1	1.58496	3	0.302214
6	KAT2A				6.16993	4	4.32193	6	9.39232	4	3	0.295222
6	KDM2A				9.32193	2.80735	3.58496	8.71425	8.60733	8.04439	3	0.292738
6	KDM4A				7.64386	3.58496	2.58496	7	3.32193	3.80735	3	-0.407237
6	KDM5A				9.17991	4.90689	4.16993	6.12928	10.9293	8.3443	3	0.281831
6	KDM5B				9.65284	4.64386	6.04439	6.78136	7.99435	7.81378	3	0.0550429
6	KLF10				7.75489	5.39232	5.04439	5.49185	7.2854	7.49185	3	0.104796
6	KLF12				8.08746	5.45943	9.92926	5.2854	8.66178	5.16993	3	-0.0333297
6	KLF13				5.75489	5.39232	4.45943	7.07682	7.2854	7.81378	3	0.652252
6	KLF2				5.67243	7.04439	5.2854	5.2854	8.07682	6.16993	3	0.20332
6	KLF3				9.25739	5.45943	5.2854	8.87036	5.49185	6.16993	3	-0.342302
6	KLF9		6.75489		5.75489	5.39232	5.04439	5.49185		5.49185	3	-0.847733
6	KMT2A				11.9986	8.58496	8.33985	9.41785	8.58496	10.4594	3	-0.353691
6	KMT2C				10.7074	4	4	10.5362	9.2854	11.0444	3	0.318495
6	L3MBTL4		3.16993	4	7.58496			7.12928	9.12928	9.71425	3	0.943449
6	LEF1				8.90689	2	2.32193	6	6.90689	6.58496	3	0.100954
6	LHX2				8.92481	5.2854	8.09276	8.90689	4.75489	8.75489	3	-0.039305
6	LHX3				9.75489	4.70044	5.2854	7.16993	7.92481	8.33985	3	0.0824953
6	LHX6				5.16993	5.2854	7.2854	10.6402	8.75489	10.7549	3	0.889573
6	LIMD1				5.2854	4.39232	6.75489	6.45943	4.58496	6.78136	3	0.428206
6	LIN28A				4.32193	2.32193	2	5.90689	3	4.32193	3	0.167976
6	LMX1A				7.97728	5.70044	5.2854	7.16993	4.16993	8.33985	3	-0.18061
6	MAF				7.49185	4.39232	3	4.80735	2.58496	5.97728	3	-0.47895
6	MAFB				7.32193	2.80735	3	2.80735	2.58496	2.80735	3	-0.682193
6	MAFF				3.32193	2.80735	3	4.80735	2.58496	8.42206	3	0.474384
6	MAFG				5.32193	2.80735	3	6.80735	2.58496	5.97728	3	0.111018
6	MAML1				5.75489	2.58496	1.58496	2.58496	3.16993	1.58496	3	-0.623304
6	MAML3				2.58496	4.58496	3.16993	2.58496	2.58496	3.16993	3	-0.390509
6	MBD4				1	1	0	3.58496	3.58496	5.32193	3	0.736647
6	MDM2				8.05528	4	2	4	8.56986	9.56986	3	0.262199
6	MECOM				10.1497	4	6.45943	10.8345	8.67948	11.6573	3	0.445186
6	MED25		1		4.90689	1.58496		4	4.32193	4.32193	3	0.716555
6	MEF2A				6.58496	3.58496	2	7.22882	5.58496	8.29921	3	0.309369
6	MEIS1				7	3.80735	4.58496	7.16993	6.16993	8.07682	3	0.422549
6	MIER1				4.90689	1.58496	5.32193	7.85175	7.75489	8.75489	3	0.843825
6	MITF				5.39232	4.58496	3.58496	7.16993	6.90689	8.87036	3	0.640009
6	MKL1				8.32193	7.2854	3.58496	7.90689	8.56224	9.60733	3	0.182196
6	MKL2				10.9944	4.32193	5.58496	6.58496	7.71425	8.56224	3	-0.0570698
6	MLXIP				6.22882	4.16993	1.58496	2.58496	4.16993	6.16993	3	-0.189474
6	MSC				1.58496	1	1	3	2	2	3	0.508994
6	MSGN1				1.58496	2	1.58496	1.58496	1.58496	1.58496	3	-0.524457
6	MTA2				6.75489	3	3.90689	4.16993	3.90689	6.71425	3	-0.0105529
6	MTA3	5.75489			5.75489		7.07682	8.97728	7.90689	8.81378	3	0.786089
6	MTF2				4.16993	1.58496	3.58496	5.90689	4.75489	5.58496	3	0.67632
6	MXD1				7.16993	3	2	4	4	5.16993	3	-0.258018
6	MXD3				2	2	2	2	5.58496	6.90689	3	0.732079
6	MXD4				6	2	4	4	2	2	3	-0.541054
6	MYB				7.58496	3.58496	6.75489	5.58496	10.2288	11.1997	3	0.660964
6	MYBBP1A			1	3.90689		0	0	1	2.32193	3	-0.200112
6	MYBL1				9.26679	3.58496	6.75489	6.75489	7.45943	6.58496	3	0.0548589
6	MYC				5	2.58496	1.58496	2.32193	4.16993	6.39232	3	0.186045
6	MYCBP			0	0	0	1	1		2	3	0.850109
6	MYCL				6.58496	3.58496	1.58496	4.90689	3	4.58496	3	-0.390439
6	MYF5				2.32193	3	2	2	2	2	3	-0.74763
6	MYF6				5.49185	2	2	2	2	2	3	-0.66387
6	MYNN				7.40939	2.58496	5.75489	7.40939	7.67243	8.60733	3	0.591864
6	MYOD1				4.90689	2	4	2	2	2	3	-0.573109
6	MYRF				2.58496	1	6	5.80735	2	4.90689	3	0.470691
6	MYT1				3.32193	2.58496	3.58496	4.16993	3.58496	3.58496	3	0.641364
6	MYT1L				8.66178	1.58496	1.58496	2.58496	3.58496	3.58496	3	-0.405618
6	NAB1				1	2	1	2.58496	2.58496	4.16993	3	0.692993
6	NCOA1				10.0362	3.16993	6.16993	2.58496	3.58496	7.49185	3	-0.318774
6	NCOA2				9.66178	3.16993	2	6.39232	4.58496	4.58496	3	-0.366101
6	NCOA3				6.64386	3.90689	3	4.58496	4.58496	5.75489	3	-0.171083
6	NCOA4				2	0	0	1	3.16993	2.80735	3	0.498272
6	NCOA6				3.32193	1	2	2	2.58496	2.32193	3	0.0395618
6	NCOR1				8.22882	4.90689	6	10.0362	7.90689	9.58871	3	0.502326
6	NEUROD1				4.70044	5.75489	4	3.32193	3.32193	3.32193	3	-0.886946
6	NEUROG1				3.70044	5.75489	3	3.32193	3.32193	3.32193	3	-0.622248
6	NFAT5				6.97728	3.90689	4	7.45121	4.32193	7.71425	3	0.142549
6	NFATC1				2.80735	5.32193	5.16993	6.32193	2.32193	9.24079	3	0.371314
6	NFATC2				4.80735	3.90689	4	6.96578	4.32193	7.49185	3	0.487871
6	NFATC3				6.39232	3.32193	7.49185	5.49185	6.64386	7.93664	3	0.577508
6	NFATC4		5.61471		2.80735	2.32193		4.32193	5.90689	11.7207	3	0.415867
6	NFE2L1				7.33985	2.58496	5.16993	8.56224	7.49185	9.64024	3	0.60489
6	NFE2L2				8.33985	2.58496	2	2.58496	6.75489	8.49185	3	0.119594
6	NFIB				8.64386	2	7.16993	7.61471	7.80735	10.2479	3	0.522202
6	NFKBIA				8.32193	4.58496	4.90689	4.58496	6.12928	8.04439	3	-0.025033
6	NHLH2	1	4.32193		3.70044			6.62936	3.32193	6.62936	3	0.701198
6	NKX2-1				7.9542	4.45943	4.52356	6.39232	3.45943	8.71425	3	-0.0793215
6	NKX2-2		5.70044		4.9542	4.45943	4.52356	6.39232		4.39232	3	-0.244676
6	NKX2-3				8.86109	4.45943	6.52356	4.39232	3.58496	6.39232	3	-0.488884
6	NKX2-8	6.33985			4.9542	4.45943	4.52356	4.39232		4.39232	3	-0.955321
6	NONO				2.58496	2	2.58496	4.16993	4.16993	8.45533	3	0.712918
6	NPAS1		9.78463	3.58496	5.58496			6.70044	4.58496	8.02237	3	-0.102295
6	NPAT				0	0	1	0	1.58496	1	3	0.753962
6	NR0B1				4.58496	1	1	1	2	2	3	-0.422284
6	NR0B2				3	1	2	1	1	1	3	-0.621956
6	NR1H3			2.58496	7.41785		3.70044	7.90689	6.97728	11.7022	3	0.654962
6	NR2C1				8.08746	3.80735	5.58496	6.75489	7.58496	8.16993	3	0.397645
6	NR2F1				6.08746	3.80735	5.58496	5.58496	4.58496	5.58496	3	0.0616973
6	NR3C1				6.32193	3.70044	6.04439	8.90689	8.02237	10.2854	3	0.788677
6	NR3C2				11.1293	4.70044	6.62936	8.16993	3.70044	8.22882	3	-0.349889
6	NR4A1				6.24793	5.80735	5.70044	3.90689	7.80735	10.5078	3	0.45072
6	NR4A2				6.24793	3.80735	6.87036	7.07682	6.97728	9.39232	3	0.751289
6	NR5A1				8.32193	3.70044	3.45943	5.58496	6.2854	7.16993	3	0.028884
6	NRIP1				1	0	0	1.58496	0	2.32193	3	0.303694
6	NSD1				6.2854	4.45943	8.95128	6.70044	11.0154	11.8603	3	0.852362
6	OLIG2				2.32193	3.90689	2	2.32193	4.32193	4.90689	3	0.43476
6	ONECUT1				6.32193	6.16993	3.58496	3.32193	4	4.32193	3	-0.837849
6	ONECUT2				7.75489	2.58496	3.58496	5.32193	3	3.32193	3	-0.482693
6	OSR1				4.58496	2.58496	2.58496	3.58496	3.58496	3.58496	3	-0.10441
6	OTX1				5.58496	4.58496	3.80735	5.70044	3	5.70044	3	-0.25523
6	PATZ1				8.2854	4.39232	6.67243	8.92481	8.04439	8.2854	3	0.481681
6	PAWR				2	1	0	0	0	2.32193	3	-0.290481
6	PAX1				3.90689	3.16993	2.80735	5.75489	3.16993	6.33985	3	0.405623
6	PAX2				10.3987	5.16993	4.80735	6.33985	6.33985	8.33985	3	-0.235706
6	PAX3				8.07682	5.75489	2.80735	6.16993	8.49185	9.97728	3	0.268317
6	PAX5				10.8138	3.16993	5.97728	10.6777	9.33985	10.3298	3	0.366118
6	PBX1				6	3.58496	3.58496	6.64386	7.80735	8.50779	3	0.646956
6	PBX3				6	1.58496	5.58496	5.32193	4	6.58496	3	0.336407
6	PCBD1				1	0	2	1	2	1	3	0.568853
6	PCGF1			2	2.32193		3.80735	5.90689	5.16993	2.80735	3	0.66994
6	PCGF5				6.32193	2.32193	2.80735	4.58496	4.58496	5.97728	3	0.15023
6	PDX1			3	6.58496	4.45943	4.39232	4.32193		4.32193	3	0.195899
6	PGR				7.49185	3.70044	3.45943	6.75489	6.87036	8.75489	3	0.370644
6	PHF2				7.75489	3	3	3.80735	4.16993	5.75489	3	-0.253269
6	PHOX2B		3.16993		4	6.70044	3.90689	5.70044		3.90689	3	0.290226
6	PIAS1				4.39232	4.16993	7.75489	7.58496	6.16993	6.16993	3	0.693809
6	PIAS2				5.97728	5.58496	6.58496	7.33985	7.75489	9.39232	3	0.870254
6	PKNOX1				3	2.80735	4.58496	6.33985	5	5.16993	3	0.840595
6	PLAG1				6.39232	2.80735	4.39232	4.39232	3.90689	7.41785	3	0.168312
6	PNRC2				0	0	2.58496	2.58496	1.58496	3	3	0.850033
6	POU1F1				8.49185	5	6.70044	8.90689	8.50779	8.80735	3	0.514549
6	POU2AF1				2	0	1	1	1	1	3	-0.0899905
6	POU2F1				10.5507	5.58496	6.70044	11.7773	8.70044	10.1699	3	0.271001
6	POU3F2				5.90689	5.58496	4.70044	4.90689	4.70044	5	3	-0.886327
6	POU3F3				8.32193	5	9.3443	4.90689	4.70044	5	3	-0.423148
6	POU4F1				5.32193	6	6.70044	4.90689	4.70044	5	3	-0.429566
6	POU4F3	4.58496			7.90689	5.58496	4.70044	4.90689		5	3	-0.00424183
6	POU6F1				10.9658	7	4.70044	7.49185	6.70044	8.58496	3	-0.400891
6	PPARA				3.70044	3.32193	3.45943	6.16993	4	7.16993	3	0.613312
6	PPARD				3.70044	3.32193	3.45943	5	5	7.32193	3	0.742851
6	PPARGC1A				6.90689	2.58496	5.58496	3.16993	4.90689	4.90689	3	-0.105231
6	PPARGC1B				1.58496	1.58496	1.58496	3.58496	3.58496	6.22882	3	0.776022
6	PPP1R13L	7.58496			5.78136	5.75489		7	7.56224	8.75489	3	0.21647
6	PQBP1	1		0	1			4.64386	3.16993	6	3	0.80735
6	PRDM1				5.39232	3.32193	3.58496	6.32193	7.2854	8.32193	3	0.702627
6	PRDM10				6.45943	4.58496	1	8	9.04439	10.4179	3	0.488537
6	PRDM2				8.16993	5.39232	5	4.90689	6.96578	8.32193	3	0.0427012
6	PRDM4				8.43045	6.90689	6.80735	4.80735	4.80735	6.58496	3	-0.752872
6	PRDM6	2.32193			5.12928	4	4.32193	8.24793		4.32193	3	0.624441
6	PRDM8				4.90689	1	3	4.58496	2.58496	6.32193	3	0.312637
6	PRMT2		3		5.75489	4.58496		6.75489	10.0647	10.4367	3	0.911255
6	PROP1	5.32193	3.16993		2.32193			2.58496	1	1.58496	3	-0.901821
6	PROX1				4	0	2.58496	2.58496	2	3.58496	3	0.177256
6	PTRF				2.58496	2.58496	3.16993	2	2	2	3	-0.541054
6	PURA				1.58496	1.58496	1.58496	1.58496	3.16993	1.58496	3	0.471347
6	PYGO2		0	1	3.80735			3	0	3	3	0.355458
6	RARA				4.24793	5.80735	5.70044	8.55075	8.71425	8.93664	3	0.903743
6	RARB				4.24793	3.80735	7.70044	3.90689	5.80735	7.80735	3	0.607525
6	RB1				3	1.58496	3.58496	1.58496	2.58496	1.58496	3	-0.170489
6	RBBP8				0	1	1	2	3	4.70044	3	0.856032
6	RBPJ				1	0	2	3.58496	4.16993	5.45943	3	0.92553
6	RCOR1				6.32193	2.32193	3.58496	5.90689	6.12928	3.90689	3	0.15894
6	REL				2	2.32193	4	2.32193	4.32193	4.32193	3	0.806273
6	RELA				4	2.32193	4	2.32193	7.49185	9.60733	3	0.668643
6	RFX2				6.49185	3.80735	4.80735	5	6.58496	9.02237	3	0.503072
6	RFX4				3.16993	2.80735	4.80735	4.58496	4	7.58496	3	0.724362
6	RFX5				3.16993	3.80735	2.80735	9.45943	3	9.90689	3	0.478885
6	RFX7				4.75489	2.80735	2.80735	7	6.58496	5	3	0.531277
6	RFXAP				0	0	0	1	0	0	3	0.192522
6	RLF				4.64386	4.16993	4.58496	7.62936	5.04439	5.04439	3	0.394103
6	RLIM				5.49185	5.16993	4	4	4.32193	4	3	-0.890908
6	RNF6		3.16993		2.32193		6	6.39232	2.32193	5.16993	3	0.397541
6	RORA				9.50779	3.32193	3.45943	5	8.12928	7.90689	3	0.100697
6	RORB				3.70044	3.32193	3.45943	5.58496	6.16993	5	3	0.784683
6	RP11-793H13.10			1	3.90689	3.58496	1.58496	3		3	3	0.341804
6	RUNX1				2.58496	1.58496	1.58496	6.16993	6.75489	7.56224	3	0.812447
6	RUNX2				7.22882	3.58496	1.58496	7.92481	7.19967	7.19967	3	0.272376
6	RXRA				6.67243	3.80735	3.58496	8.22882	3.58496	3.58496	3	-0.255867
6	RYBP				4.90689	4.32193	1.58496	1	3	1	3	-0.80353
6	SALL1				9.20945	5.32193	9.16993	5.16993	6.16993	8.75489	3	-0.0812639
6	SALL3				10.1396	5.32193	4.80735	4.80735	6.90689	9.27612	3	-0.124515
6	SATB1				3	3.80735	5.39232	8.71425	2.58496	7.87036	3	0.460525
6	SCRT1		9.77314		6.80735		4.58496	6.32193	3.58496	4.32193	3	-0.941377
6	SCX				3.70044	3.45943	3.32193	3.45943	3.32193	3.45943	3	-0.684915
6	SERTAD2				4.58496	1.58496	1.58496	4.16993	1	1	3	-0.515534
6	SETD7				0	0	2.58496	1	3.58496	4.16993	3	0.89584
6	SETDB2				7.02237	7.04439	5.04439	7.87036	8.66178	9.2854	3	0.515863
6	SIM1				7.58496	5.04439	5.80735	5.70044	5.58496	7.70044	3	-0.00476034
6	SIM2		8.16993		5	7.04439	5.80735	5.70044		8.2854	3	-0.213294
6	SIN3A				5.49185	1	2.58496	7.80735	2.58496	7.78136	3	0.330852
6	SIX3				5.45943	2.32193	2.32193	5.75489	1	2.58496	3	-0.409023
6	SKI				2.80735	2	3	3	2	2	3	-0.229114
6	SKOR1				2.80735	2	2	3.58496	3.58496	4	3	0.690383
6	SKOR2		2.58496			2	2	2	3	3.58496	3	0.274902
6	SLC2A4RG		3	0	2		1.58496		3.58496	1.58496	3	0.278915
6	SMAD1			2.58496		4.90689	4.45943	6	7.61471	9.62936	3	0.84234
6	SMAD2				6.70044	6.32193	6.45943	9.26679	7.80735	10.2288	3	0.718636
6	SMAD6				8.50779	4.32193	3.45943	5	7.93664	5	3	-0.134303
6	SMARCA2				7.90689	6.2854	6.32193	10.9643	9.27612	12.058	3	0.673222
6	SMARCC1				8.76487	3	2	6.39232	4	2	3	-0.486609
6	SMARCD2				1.58496	2.58496	1.58496	3.16993	3.16993	4.16993	3	0.705743
6	SMARCD3				3.58496	1.58496	1.58496	2.58496	3.16993	3.58496	3	0.244548
6	SNAI2				5.12928	3.90689	4.90689	4.64386	3.90689	6.64386	3	0.271723
6	SNAI3		5.12928	2.32193	7.97728			4.64386	3.90689	4.64386	3	0.0518068
6	SOX13				5	4.58496	2	5.16993	2	5	3	-0.353066
6	SOX14				4.16993	3.80735	3.70044	6	3.58496	4.08746	3	0.0922716
6	SOX2				5.75489	4.80735	3.70044	4	3.58496	4.08746	3	-0.873673
6	SOX5				8.16993	1.58496	2	7.12928	6.90689	8.12928	3	0.310675
6	SOX8				5.16993	3.80735	3.70044	7.16993	3.58496	4.08746	3	-0.0692245
6	SP1				10.2574	7.12928	9.04439	9.88417	7.2854	8.49185	3	-0.228769
6	SP2				10.4919	7.39232	5.04439	8.66178	7.87036	7.81378	3	-0.348631
6	SP3				6.16993	7.80735	7.04439	7.49185	8.45533	8.66178	3	0.748562
6	SP5				5.75489	5.80735	5.04439	5.49185	5.2854	5.49185	3	-0.656964
6	SP8				8.16993	6.12928	5.04439	5.49185	8.45533	8.66178	3	0.190389
6	SPI1				3.58496	1	3	3.16993	2.58496	5	3	0.450356
6	SPIC			0	1.58496		1	2.58496	3	2	3	0.828469
6	SRA1			0	2	0	0		0	1	3	0
6	SREBF1				5.32193	2	4.16993	4.16993	5.90689	5.80735	3	0.545278
6	SSBP2				3	5.16993	3.58496	3.58496	5.90689	7.56224	3	0.591802
6	STAT1				5.97728	4.58496	5.16993	8.61471	8.61471	7.80735	3	0.757074
6	STAT2				4.80735	4.58496	5.75489	4.80735	4.80735	5.39232	3	0.403424
6	STAT3				4.80735	2.58496	4.58496	6.80735	6.80735	7.71425	3	0.825988
6	SUPT7L				1	0	0	2	1	2.32193	3	0.540173
6	T				6	3.58496	5.70044	6.87036	3.32193	7.70044	3	0.222603
6	TAF1A				2	0	0	1.58496	1	2	3	0.172622
6	TAF4				5.16993	4.32193	1.58496	1	1	3.58496	3	-0.732811
6	TAF5				8.55075	7.08746	5.75489	5.49185	5.32193	5.49185	3	-0.932705
6	TAF7L	1	1	0				1.58496	1	2.58496	3	0.603146
6	TBL1XR1				5	6.67243	6.58496	9.79442	8.16993	11.1548	3	0.811692
6	TBX1				7	4.58496	7.70044	3.70044	6.49185	7.70044	3	0.184669
6	TBX15				9.58496	3.58496	3.70044	6.87036	5.90689	6.2854	3	-0.179077
6	TBX18				8	3.58496	5.70044	3.70044	5.32193	7.70044	3	-0.00817562
6	TBX19		5	3	7.58496		3.70044	5.70044		6.2854	3	0.340846
6	TBX4				4	3.58496	3.70044	6.87036	3.32193	6.87036	3	0.435396
6	TBX5				6	5.58496	5.70044	6.87036	3.32193	7.70044	3	-0.0252129
6	TCEA1				4	3.58496	5.58496	5.58496	7.32193	7.49185	3	0.960752
6	TCF21				1.58496	1	1	2	2	4	3	0.622267
6	TCF3				6.49185	2.58496	5.58496	8.62936	6.49185	9.07682	3	0.63393
6	TCF7				7.22882	2	2.32193	4	7.39232	8.97728	3	0.384101
6	TCF7L1				9.99435	3.58496	2.32193	4.58496	2	3	3	-0.70992
6	TERB1			0	0	0	1.58496	0		2	3	0.654156
6	TERF1				5.64386	1	3.58496	3	3	4	3	-0.0548638
6	TFAP2A				4.16993	3.90689	2.32193	3.32193	5.32193	5.49185	3	0.353758
6	TFAP2B				3.58496	3.32193	3.32193	3.90689	3.32193	3.32193	3	-0.10483
6	TFAP2C				2.58496	2.32193	2.32193	3.90689	2.32193	3.32193	3	0.367969
6	TFAP2D				2.58496	2.32193	3.32193	2.32193	2.32193	2.32193	3	-0.123761
6	TFCP2L1				2.58496	2.58496	2.58496	2.58496	3.58496	2.58496	3	0.471347
6	TFEB				7.71425	4	3.58496	7.90689	5.58496	9.16993	3	0.259342
6	TGIF2LY		3.58496		7	2.80735		3.16993	6.16993	5.16993	3	0.261865
6	THRA				4.24793	3.80735	6.87036	7.49185	3.80735	9.56224	3	0.56442
6	THRAP3				6.58496	3.16993	3.90689	4.75489	2.32193	3.16993	3	-0.62649
6	TLE1				8.56224	5.80735	8.16993	9.61471	7.90689	6.58496	3	0.11445
6	TLX1				8.12412	4.45943	4.52356	6.39232	3.58496	6.97728	3	-0.298584
6	TLX3		3.70044	2.80735	8.12412	4.45943		4.39232		4.39232	3	0.255739
6	TOX2				7.49185	3.32193	4.32193	6.22882	7.49185	6.64386	3	0.325737
6	TOX3				5.58496	5.32193	4.32193	4.90689	4.58496	4.90689	3	-0.749956
6	TRIB3		1	2.32193	5			5.12928	5	6.58496	3	0.917086
6	TRIM25				11.5216	9.42626	5	6.49185	3	5.58496	3	-0.922211
6	TRIM28			4.90689		5	4.16993	5.16993	7.75489	9.33985	3	0.564039
6	TRIM29				12.5018	8.42626	4	2.58496	4	5.90689	3	-0.815483
6	TSHZ2				3.90689	2.58496	5.16993	7.22882	6.33985	6.75489	3	0.880929
6	TTF1			1	1		1.58496	2.58496	5.16993	4	3	0.783652
6	TUB				4.39232	2.58496	4.39232	4.16993	2.58496	4.16993	3	-0.0239208
6	TULP1				2.80735	2.58496	2.80735	4.58496	4.16993	4.58496	3	0.82968
6	UBTF			3	6.75489	4.45943	7.12928	10.1319		9.84549	3	0.903204
6	USF1				5.58496	1.58496	1	4.58496	3	5.90689	3	0.117406
6	USP21		8.49185	2		2.80735		7	6.16993	7.32193	3	0.256909
6	VEZF1				5.90689	6.04439	3.32193	5.58496	9.07682	7.2854	3	0.400398
6	VGLL4				5.58496	1	1	1.58496	2.32193	3.90689	3	-0.208658
6	WDR77				1.58496	1.58496	1.58496	3.58496	4.75489	3.58496	3	0.836628
6	WHSC1				10.1599	8.45943	6.62936	11.462	8.95128	13.2892	3	0.32306
6	WIZ				7.25739	4	1.58496	7.32193	3	8.10852	3	-0.0280885
6	WNT3A			2	7.90689	3.90689	4.90689	3.70044		3.70044	3	0.146475
6	WNT4	1			3.90689	3.90689	3.90689	3.70044		5.2854	3	0.926363
6	YBX1				4.90689	2.32193	5.16993	3.32193	5	3.90689	3	0.229705
6	ZBED4	3				5.32193	2	3.58496	3	3.58496	3	-0.030225
6	ZBTB1				3.58496	3.90689	2.58496	3.90689	6.49185	7.07682	3	0.656648
6	ZBTB14				4.90689	4.16993	6.58496	8.07682	8.07682	9.88417	3	0.933911
6	ZBTB16				2	4.16993	4.16993	6.90689	6.04439	8.04439	3	0.87017
6	ZBTB17				10.1293	7.49185	6.39232	6.12928	9.16993	10.2288	3	0.00208943
6	ZBTB18				9.81378	6.12928	6.22882	11.7586	7.71425	8.22882	3	0.0713485
6	ZBTB2				7.2854	3.58496	3.58496	5.58496	3.58496	3.58496	3	-0.539702
6	ZBTB20				7.91886	6.16993	5.58496	12.2574	6.2854	12.1812	3	0.382752
6	ZBTB24				5.49185	5.16993	5.75489	8.07682	5.75489	5.49185	3	0.309564
6	ZBTB25				2.58496	3.16993	3.16993	7.75489	5.75489	6.75489	3	0.784325
6	ZBTB34				7.45943	5.58496	5	7.58496	5.70044	7.58496	3	0.0368142
6	ZBTB37				7.62936	5.58496	4.58496	9.71425	6.70044	8.90689	3	0.308232
6	ZBTB39				6.78136	3.32193	3.58496	4.16993	4.16993	4.16993	3	-0.435676
6	ZBTB41		3.32193		3.70044	5.80735	4.80735	5.75489		3.90689	3	0.463346
6	ZBTB42				9.39874	6.12928	6.22882	7.81378	5.64386	8.22882	3	-0.300431
6	ZBTB45				11.3298	4.58496	5.32193	9.90689	6.58496	9.90689	3	0.00542721
6	ZBTB47				8.24793	4.32193	3.80735	4.16993	4.16993	6	3	-0.4624
6	ZBTB49				7.32193	5.58496	5.39232	7.49185	6.90689	7.22882	3	0.265582
6	ZBTB7B				5.80735	5.39232	5.90689	11.4305	7.64386	10.2288	3	0.682115
6	ZBTB8B			3.32193	8.81378	7.12928	3.90689	7.49185		5.49185	3	0.204711
6	ZEB1				7.97728	5.80735	6.97728	5.75489	7.78136	9.52748	3	0.367191
6	ZFHX3				10.4767	5.67243	6.70044	6.2854	7.2854	7.22882	3	-0.369836
6	ZFP36L1				4.32193	3.58496	2	5	2.58496	7.16993	3	0.201621
6	ZFP91-CNTF				5.58496	3.16993	4	4.32193	6.58496	6.58496	3	0.538836
6	ZFPM1				7.84549	1	2	2	2	4	3	-0.393432
6	ZFPM2				6	2	2	2	2	5.58496	3	-0.20086
6	ZFY				7.58496	5.2854	5.04439	9.92926	7.90689	9.90689	3	0.530119
6	ZHX1				9.88417	4.39232	3.90689	8.24793	4.32193	7.90689	3	-0.209513
6	ZHX2				9.29921	3.90689	3.90689	4	4	5.32193	3	-0.543329
6	ZHX3				10.1472	3.58496	6.62936	7.90689	6	10.3923	3	0.154417
6	ZIC3				6.32193	5.80735	6	9.75489	5.90689	8.16993	3	0.4018
6	ZNF131				5.12928	5.16993	7.2854	6.78136	7.49185	10.1357	3	0.858741
6	ZNF143				11.1293	8.61471	6.80735	10.9773	9.88417	13.2061	3	0.267403
6	ZNF148				6.32193	3.58496	7.49185	5.58496	5.58496	8.67243	3	0.492413
6	ZNF217				6.45943	6.16993	4.58496	6.58496	5.58496	7.90689	3	0.127921
6	ZNF260			3.16993	5	5.58496		7.16993	4.70044	8.70044	3	0.732907
6	ZNF276				7.07682	3.58496	4	5.32193	6	7.49185	3	0.261678
6	ZNF281				7.16993	3.90689	3.58496	5.58496	5.58496	6.75489	3	0.0767348
6	ZNF292				5.64386	5.04439	5.2854	7.16993	6.62936	8.75489	3	0.733369
6	ZNF296	4.75489	6.32193	1.58496	4.32193			3.58496		6.16993	3	0.115604
6	ZNF319				6.90689	3.80735	3.80735	3.90689	3.90689	4.90689	3	-0.48749
6	ZNF362				7.75489	3.32193	5.58496	7.99435	6	7.49185	3	0.299065
6	ZNF366				5.70044	4.45943	4.45943	4.45943	6.45943	5.45943	3	0.286247
6	ZNF384				5	3.80735	5.16993	11.2992	9.97728	11.0362	3	0.842845
6	ZNF410				10.6439	6.12928	9.90689	6.49185	10.2288	13.2574	3	0.387564
6	ZNF423				9.16993	4.16993	9.18982	9.51175	8.60733	11.3309	3	0.588009
6	ZNF488		3		2.58496		2.58496	2	4	4	3	0.295136
6	ZNF507				3.32193	3.80735	3.58496	5.32193	4.32193	5.49185	3	0.732011
6	ZNF512B				3.58496	3.58496	7.49185	6.64386	5	3	3	0.264229
6	ZNF532				10.1085	4.39232	4.39232	9.49185	7.49185	10.9425	3	0.246242
6	ZNF536			2	8.10852	4.58496	4.80735	9.85175		8	3	0.709858
6	ZNF618				6.67243	3	5.04439	5.04439	6	6.49185	3	0.338665
6	ZNF652				7.49185	7.04439	4.16993	6.16993	4.16993	6.16993	3	-0.68956
6	ZNF653				7.58496	3.90689	6.80735	6.32193	6	7.39232	3	0.246674
6	ZNF654				3.90689	3.58496	3.16993	5.16993	2.58496	4.58496	3	0.0301353
6	ZNF664		3.58496	4.16993		4.70044		4.16993	4.75489	9.16993	3	0.573507
6	ZNF683	4.58496	7.49185	3.16993				3.58496	7.16993	8.75489	3	0.375154
6	ZNF740				4	3.16993	4.16993	6.97728	5.16993	3.16993	3	0.332374
6	ZNF770		5.49185			5.45943	3.32193	3.45943	6.32193	4.80735	3	-0.226728
6	ZNF784				9.76818	4.80735	4.16993	3.58496	5.32193	4.32193	3	-0.643077
6	ZNF793	2		4.16993	4.80735	4.32193			11.1923	12.6797	3	0.900008
6	ZNF831	9.61471	7.97728				3	3	3	5	3	-0.935245
6	ZNF865				4.32193	4.39232	2.58496	6.53916	5.24793	5.39232	3	0.379887
6	ZSCAN22	4	5.12928			7.08746		10.0875	6.16993	6.87036	3	0.706921
5	AFF2					2	2.32193	2	4.32193	4.32193	4	0.77368
5	ALX1				7	4.70044	4.90689	6.70044		4.90689	4	-0.274547
5	ALX4				5	5.70044	4.90689	6.2854		4.90689	4	0.000787433
5	ANKRD30A			2	7.17991	2	5.75489			11.2761	4	0.769817
5	ARID5A			1			1	6.12928	1	3	4	0.32156
5	ARX				7	4.70044	6.90689	6.70044		5.90689	4	0.145697
5	ASCL1				1		1.58496	2.32193	4	2.32193	4	0.794287
5	ASCL2		2			2		4.32193	2	2.32193	4	0.314501
5	ATF4				5	1.58496	2	1		4.16993	4	-0.175755
5	ATF5			0	3	1.58496		3.58496		4.32193	4	0.930985
5	BASP1					0	1	0	1	1.58496	4	0.696887
5	BCL3	3.58496		3.32193		5.16993		6.58496		7.16993	4	0.947277
5	BCL6B			3.90689	4.90689			5.80735	6.32193	7.58496	4	0.920364
5	BCLAF1					5.16993	3.90689	3.16993	3.90689	4.75489	4	-0.455031
5	BHLHE22				2.32193		2	2.32193	2.32193	2.32193	4	0.0620711
5	BHLHE41				5.16993	4	2	3.58496		2	4	-0.839461
5	CARF					0	1.58496	2	1.58496	4	4	0.802837
5	CD3D					0	0	2	4.16993	5	4	0.850073
5	CEBPD					2.32193	2	2.32193	2.32193	2.32193	4	0.108721
5	CHD3				12.3753	7.49185		10.0768	9.33985	10.6294	4	-0.067059
5	CIITA					2.58496	4.32193	2.58496	8.87036	9.19967	4	0.783377
5	CITED2					1	1	1.58496	3.16993	3.58496	4	0.817633
5	CREB3					4	4	4.90689	2.32193	2.32193	4	-0.576239
5	CREB3L3				2.32193		2	2.32193	2.32193	5.90689	4	0.433514
5	CTCFL		3.45943	4.80735				7.45943	10.8517	13.1898	4	0.906059
5	DBP				6.64386	1.58496		4.75489	4.75489	5.16993	4	0.147255
5	DDIT3				0	0		2	0	4.32193	4	0.593823
5	DMRTB1	2.58496	7.16993				2.32193	3.58496		2.58496	4	-0.404624
5	DNMT3B				6.49185		2	9.81378	6.33985	8.75489	4	0.231242
5	EGR4				4.58496	3.90689	3.90689	3.90689		5.90689	4	0.443339
5	ELF1					2.80735	3.16993	5	3.32193	7.49185	4	0.584591
5	ELK1				8.40939	3.90689		4	6.08746	7.16993	4	-0.0692943
5	EN1				5	1	1.58496	1		1	4	-0.65129
5	EOMES				2.80735	1.58496	2	5.16993		5.16993	4	0.727675
5	ESRRA				8.32193	3.70044		6.16993	3.70044	8.16993	4	-0.0729616
5	ESRRB				4.32193		5.45943	8.22882	3.70044	7.58496	4	0.337809
5	ETS1					3.90689	7	8.58496	10.3542	9.75489	4	0.991487
5	ETV3					3.90689	6	7.16993	4.08746	6	4	0.348804
5	ETV4				6.08746		6	7.16993	7.25739	9.80735	4	0.659297
5	ETV7		7.22882		7.81378		7.33985		7.22882	9.75489	4	0.423704
5	FOSL1				8.85175	2		2	3.58496	4.32193	4	-0.420993
5	FOXC1				4.24793	5.83289		4.24793	4	4.58496	4	-0.483602
5	FOXD1				4.24793	4.24793		4.24793	4	4.58496	4	0.0942629
5	FOXF2		2.58496	4.16993				4	3.58496	3.80735	4	0.408595
5	FOXI2			3.32193	8.41785	6.24793		4.24793		4.58496	4	0.00504579
5	FOXK1				8.56224		4.45943	6.58496	4.58496	5.80735	4	-0.773672
5	FOXN1					2.32193	2	2.58496	2.32193	5.16993	4	0.473242
5	FOXO1				7.16993		4.80735	2.32193	2.32193	2.32193	4	-0.950257
5	FOXP3				9.39232	3.80735		8	7.58496	8.97728	4	0.312653
5	FOXQ1			3.16993	6.39232	4.80735		4		3.80735	4	0.012818
5	GCM1					1	1	1	1	1	4
5	GLIS1				6.64386		6.32193	8.75489	5.90689	8.16993	4	0.213025
5	GLMP					0	0	2.32193	1.58496	2.32193	4	0.75828
5	GSC				4	5.58496	5.80735	3.70044		3.70044	4	-0.331096
5	GSX1				6.58496	4.45943	4.39232	4.32193		4.32193	4	-0.699019
5	GTF2I					6.04439	6.58496	10.973	9.78463	8.22882	4	0.660942
5	GTF2IRD2B				3	1.58496		4.75489	7.16993	7.39232	4	0.935679
5	HCFC1				9.2854	4.90689		7.58496	7.56224	7.58496	4	0.0740274
5	HDAC5				9.16993	2.58496		5.39232	4.90689	5.39232	4	-0.243534
5	HDGF				6	3	2		3.90689	5.32193	4	-0.091235
5	HES1				4.70044	6.70044		3	3.32193	3.32193	4	-0.802031
5	HES7				1	2		1	1	4.16993	4	0.336883
5	HEY2					2.58496	2.58496	3	3	5	4	0.59471
5	HLTF				5.90689	2.58496		1.58496	4.75489	6.22882	4	0.0957007
5	HMGB1				4.32193	3.58496	5.49185		7	8.16993	4	0.936108
5	HMGB3				6.71425	3.58496	6.39232		5	7.64386	4	0.319233
5	HMGN3					1	1	2	2.58496	1.58496	4	0.714001
5	HMX2				6.9542	7.62936	4.52356	6.39232		4.39232	4	-0.802826
5	HOXA10					3.80735	5	6.58496	7.49185	7.25739	4	0.962098
5	HOXA11				7.97728	3.80735	4	4		6.08746	4	-0.28417
5	HOXA4					3.80735	5.90689	3.90689	4.32193	8	4	0.490227
5	HOXA5				3	3.80735	5.90689	3.90689		4	4	0.437394
5	HOXA7					3.80735	4.90689	5.90689	2.32193	5	4	-0.0272106
5	HOXA9				3.80735	3.80735	4	5		5.08746	4	0.874717
5	HOXB1		5.45943		4.58496			4.32193	3.32193	5.32193	4	-0.547817
5	HOXB8					3.80735	3.90689	7.07682	2.32193	7.16993	4	0.232253
5	HOXC4				3	3.80735	3.90689	4.90689		6	4	0.909079
5	HOXC6				8.32193	3.80735	3.90689	3.90689		7	4	-0.175809
5	HOXD11					3.80735	4	4	3.16993	6.08746	4	0.305925
5	HR		2	0				5.16993	4.58496	3	4	0.800345
5	HSF2					2.32193	3	2	3	3.16993	4	0.532373
5	ID1				2.32193		2	4	2	4	4	0.338938
5	ING4				2.32193		4.32193	4.32193	6.22882	7.81378	4	0.900621
5	IRF3				6.90689	3.58496		7.97728	7.16993	11.2143	4	0.691974
5	ISX		4.16993	2.32193			3.90689	5.70044		5.90689	4	0.740031
5	KAT6A				11.4273		6.32193	6.32193	4.32193	8.99435	4	-0.713759
5	KLF6				5.67243		6.70044	5.2854	8.29921	7.49185	4	0.661865
5	L3MBTL1					5.16993	5.32193	6.90689	7.12928	10.1293	4	0.743768
5	LBX2		6.2854				4.52356	4.39232	4.58496	6.97728	4	-0.326197
5	LCOR					1	3	0	3	4.58496	4	0.562134
5	LYL1				3.70044	3.45943		3.45943	5.32193	4.45943	4	0.692827
5	MAEL					0	0	1	1.58496	2	4	0.854746
5	MAFA				4.32193	2.80735	3	2.80735		2.80735	4	-0.653142
5	MAML2					1.58496	1.58496	3.16993	2.58496	2.58496	4	0.676135
5	MDFI				2		1	3.80735	1	4	4	0.21065
5	MECP2				5.75489	3.58496		5.64386	6.16993	6.75489	4	0.67687
5	MEF2B				2.58496		2	3.90689	6	6.32193	4	0.759193
5	MEOX1				6.58496		4.39232	4.32193	3.32193	7.90689	4	-0.226986
5	MESP2				1.58496	2		1.58496	2.58496	2.58496	4	0.684267
5	MTDH				4.58496		1	2.32193	1.58496	2	4	-0.805526
5	NEUROD2				4.70044		3	3.32193	3.32193	3.32193	4	-0.838074
5	NEUROD6				4.70044	5.16993		3.32193	5.32193	3.32193	4	-0.412738
5	NFE2				5	2.58496		8.22882	2.58496	7.22882	4	0.318047
5	NFIA					3.58496	7.61471	7.39232	7.16993	9.15987	4	0.893431
5	NFKB1					4.90689	6.80735	8.22882	7.12928	10.3219	4	0.807685
5	NFKBIB		6.96578				6.90689	7.87036	4.32193	9.36632	4	0.0179839
5	NHLH1					3.45943	3.32193	3.45943	3.32193	3.45943	4	-0.288504
5	NKX2-5				8.9542	6.45943	4.52356	4.39232		6.39232	4	-0.652311
5	NKX2-6	3.16993		3.80735				4.39232	3.58496	4.39232	4	0.706171
5	NKX3-1					4.45943	4.52356	4.39232	5.58496	6.39232	4	0.706543
5	NKX6-1					8.62936	4.52356	4.39232	3.45943	6.39232	4	-0.722019
5	NOBOX					2	0	2	0	2	4	-0.288504
5	NPM1				2.58496	3	3		5.2854	4.16993	4	0.848113
5	NR1I2				7.83289	5.80735		3.90689	5.80735	6.97728	4	-0.354013
5	NR1I3					4.80735	3.70044	7.49185	7.80735	13.4367	4	0.676714
5	OVOL1				7.64386	3.16993		3.16993	3	5.58496	4	-0.409905
5	PBX2				2	3.58496		5.58496	2	2	4	-0.0248802
5	PBXIP1				1.58496	1		3	2.58496	2.58496	4	0.856684
5	PIAS3					5.58496	4	8.22882	8.60733	7.75489	4	0.632573
5	PIR				0	0		1	0	1	4	0.571735
5	PITX1				5	5.16993	7.97728	6.2854		8.82972	4	0.883038
5	PITX3		7.33985			4.58496	4.80735	6.2854		6.70044	4	-0.320768
5	PLAGL2				6.67243		4.39232	6.16993	6.04439	4.16993	4	-0.508733
5	PMF1				1	1	0	1		2.58496	4	0.417828
5	POU2F2				12.6073	6		11.0768	8.2854	12.2479	4	0.133914
5	POU3F1				5.90689	5.58496		4.90689	4.70044	5	4	-0.955453
5	POU4F2				8.12928	5		4.90689	4.70044	5	4	-0.696567
5	POU5F2				8.49185	5.58496	4.70044	4.90689		5	4	-0.759657
5	PRDM12				4.32193	2	4	4		4	4	0.372416
5	PRDM14				7.02237	6.70044	4.80735	4.80735		5.80735	4	-0.756446
5	PRDM9	0			6.87036			5.90689	4.45943	7.41785	4	0.80256
5	PRRX1					4.70044	9.03617	7.2854	2.32193	7.49185	4	-0.0117651
5	PRRX2		3.16993			4.70044	4.90689	6.70044		4.90689	4	0.779538
5	PSPC1				5.16993		5.16993	4.58496	7.22882	5.75489	4	0.487318
5	RAX				5	4.70044	4.90689	4.70044		6.49185	4	0.597693
5	RBL1					3	4	1.58496	1.58496	3.16993	4	-0.337733
5	RCOR2				6.64386	3.32193		6.71425	5.90689	3.90689	4	0.0135374
5	REST				6.78136	4.58496		6.16993	8.05528	8.75489	4	0.718876
5	RFX1				5.16993	2.80735		5	4	4	4	0.0249167
5	RFX8			1.58496			2.80735	3	4	3	4	0.896832
5	RNF138					2	2	2.32193	3.16993	6.58496	4	0.617928
5	RP11-834C11.12				3	5.80735	3.90689	3.90689		4	4	-0.12532
5	RXRB				6.08746	3.80735		8.22882	7.90689	5.58496	4	0.566758
5	SALL2					5.16993	3	4.80735	7.32193	9.19967	4	0.570624
5	SATB2				9.9542		4.58496	6.49185	6.33985	7.75489	4	-0.581115
5	SCRT2	3.16993	7.12928				4.90689	4.64386		4.64386	4	0.00356752
5	SHOX				4	4.70044	4.90689		3.32193	8.49185	4	0.391503
5	SIX1				3.45943	2.32193	3.32193	2.58496		3.58496	4	0.265283
5	SIX4				5.45943	2.32193	2.32193	4.58496		4.58496	4	0.0508599
5	SMARCA1					2	4.58496	7.16993	5.75489	5.75489	4	0.833635
5	SNAI1				6.80735	3.90689	6.39232	4.32193		4.32193	4	-0.359351
5	SOX1					5.39232	3.70044	4	3.58496	4.08746	4	-0.845918
5	SOX10				7.33985	4.80735	3.70044	4		8.08746	4	0.00468116
5	SOX17				7.16993	3.80735	4.70044	10.1293		5.08746	4	0.154164
5	SP6				5.75489	5.39232		7.49185	5.2854	7.49185	4	0.470634
5	SP7				5.75489	5.80735		5.49185	7.2854	9.07682	4	0.682862
5	SUV39H1				8.87036		5.78136	8.87036	9.39874	8.02237	4	0.0160194
5	TAF1C					0	0	0	0	3.16993	4	0.462066
5	TAF7				1	1	1.58496	1.58496		2	4	0.984401
5	TAL1				8.02237	3.45943	5.32193	7.04439		5.45943	4	-0.0487683
5	TBX10		5	3			5.70044	3.70044		3.70044	4	0.0509731
5	TBX2				4	3.58496	3.70044	3.70044		3.70044	4	-0.403443
5	TBX21	3.58496			5.97728			2	1.58496	2	4	-0.530702
5	TCF19				2	0		4	0	2.58496	4	0.198921
5	TCF24		0		1.58496			3	2	2	4	0.862564
5	TEAD1				6.32193		4.75489	8.78136	7.39232	5.90689	4	0.188295
5	TFCP2					3.58496	2.58496	2.58496	4.58496	4.58496	4	0.42544
5	TFDP2					1	2.58496	4.70044	4.64386	5.58496	4	0.940586
5	TFE3				7.93664	2		7.80735	4	2	4	-0.267283
5	THAP1					2	1.58496	4	4.58496	5.39232	4	0.803736
5	THAP11					0	0	0	0	0	4
5	THAP5	2				4	3.58496		2.58496	5.97728	4	0.58874
5	THAP7					1	2	2	0	2	4	-0.0135902
5	TOX					2.32193	3.32193	2.32193	4.58496	2.32193	4	0.419444
5	TP53				3.16993	2.58496		3.58496	3.90689	6.22882	4	0.725516
5	TRERF1			1		3.32193	6.97728		5.75489	8.49185	4	0.919735
5	TRIM24					7.58496	6.75489	8.56224	8.45533	7.49185	4	0.316229
5	TRIM32					3.80735	3.80735	7.16993	3.80735	6.58496	4	0.411156
5	TSC22D2				3.90689	2.32193	1.58496	3		3.58496	4	-0.0563006
5	TSHZ1				7.07682		3.16993	3.16993	3.16993	6.16993	4	-0.532048
5	TULP2				4.80735	2.58496		5.90689	3.58496	4.90689	4	0.292292
5	UIMC1					3.90689	4	3.16993	3	4.80735	4	-0.0451655
5	VAX1				3.32193	3.45943	2.58496	2.32193		4.58496	4	0.151905
5	VAX2	2.58496			7.49185			2.32193	1.58496	2.58496	4	-0.211244
5	VENTX	2.58496			3.32193	4.45943	2.58496			2.58496	4	0.0296921
5	VHL				0	0	0	0		2	4	0.654552
5	WWTR1					3	1	3	1	6	4	0.148281
5	ZBTB12				11.0741	5.58496		6.90689	5.70044	5.58496	4	-0.631445
5	ZBTB21				8.29921		4.80735	8.15482	6.90689	9.98726	4	0.0771466
5	ZBTB26					5.90689	5.32193	7.90689	6.02237	7.90689	4	0.444823
5	ZBTB3				9.49185	5.39232		5.49185	4.90689	6.90689	4	-0.530465
5	ZBTB38					4.90689	5.32193	9.07682	5.64386	12.1357	4	0.570459
5	ZBTB43					5.58496	5	9.71425	5.70044	9.2854	4	0.429862
5	ZBTB6					7.90689	5.32193	7.90689	6.02237	5.90689	4	-0.559225
5	ZBTB7C				9.73978	6.12928	6.22882	8.22882		13.1066	4	0.448715
5	ZBTB8A				7.49185	5.39232	3.90689	5.49185		7.49185	4	-0.0669172
5	ZFHX2			2		4.39232		4.58496	6.16993	6.58496	4	0.95156
5	ZFP64					4.58496	4.75489	8.58496	8.58496	11.1923	4	0.823454
5	ZIC1				6.32193	6.12928		8.16993	5.90689	7.75489	4	0.427988
5	ZNF219				5.16993	3.58496		6.58496	4.16993	10.1799	4	0.527413
5	ZNF408				3.16993	3.16993		5.32193	3.32193	3.32193	4	0.286405
5	ZNF467	1.58496	7.56986					7.75489	0	4.58496	4	-0.0275614
5	ZNF512				2		2	5.64386	4	6.64386	4	0.702315
5	ZNF513				7.32193	4.58496	4	7.71425		7.07682	4	0.199801
5	ZNF516				8.10852		5	6.80735	4.39232	7.16993	4	-0.573597
5	ZNF541	5.58496					3.16993	6.75489	4.16993	7.90689	4	0.0485933
5	ZNF574				10.8948	5.24793		7.24793	7.24793	8.88264	4	-0.122743
5	ZNF581	5.49185	3.90689	2.32193					4	8.12928	4	0.410709
5	ZNF639					5.90689	8.55075	8.81378	4.64386	9.39232	4	0.211213
5	ZNF646				12.0084	6		7.5157	7.5157	7.9542	4	-0.394175
5	ZNF76			5.45943			6.80735	10.4919	6.22882	10.4919	4	0.569269
5	ZNF768		5.12928	3				6.32193	3.32193	6.32193	4	0.35622
5	ZNF99				8.24793	11.1799	5.39232		12.3247	11.1293	4	0.307152
4	JUN					2	1.58496	1.58496		1.58496	5	-0.910037
4	AES					2	3	2.80735		4.58496	5	0.892941
4	AIRE				2			8.50383	1.58496	1.58496	5	0.0351204
4	AJUBA				7.50779			5.04439	7.16993	9.96723	5	0.174063
4	ALX3				5		3.90689	3.70044		3.90689	5	-0.909125
4	ASCL3						1.58496	2.32193	2	2.32193	5	0.564165
4	BATF3						1	1.58496	1.58496	1.58496	5	0.777778
4	CBX3				5	2.58496	3			6.71425	5	0.504116
4	CREBZF						0	0	1	1	5	0.96225
4	DLX2				4.52356	4		4.08746		6	5	0.62441
4	DMRTA1				7.22882	2.32193		2.58496		2.58496	5	-0.606879
4	E2F2				4.80735			2.58496	2.58496	2.58496	5	-0.969635
4	EMX1		1.58496				2.58496	2.32193		5.16993	5	0.689743
4	ERF					6.90689		6	9.25739	8	5	0.534964
4	ETV2				9.57932			4	7.67243	9.58496	5	-0.256608
4	ETV3L			3.32193		3.90689	4			4	5	0.930756
4	FOXC2					4.24793		4.24793	4	4.58496	5	0.0838104
4	FOXD3					5.24793		4.24793	4	4.58496	5	-0.849925
4	FOXF1				4.39232		3.45943	4		3.80735	5	-0.664852
4	HES3				0			1	0	0	5	0.0926403
4	HMGA1						0	3.58496	1.58496	2.32193	5	0.325811
4	HOMEZ				6.39232			5	4.58496	5.90689	5	-0.686845
4	HOXA1				7.58496			5.32193	4.32193	5.32193	5	-0.953142
4	HOXA6					3.80735	7.07682	3.90689		4	5	0.0561387
4	HOXB13				5.80735		4	4		4.08746	5	-0.916437
4	HOXB3					5.45943		6.90689	7.32193	10.6439	5	0.745203
4	HOXB4					3.80735	3.90689	3.90689		4	5	0.973764
4	HOXB5					3.80735	3.90689	3.90689		4	5	0.973764
4	HOXB7		9.36632				3.90689	3.90689		4	5	-0.982125
4	HOXB9					6.39232	4	5		4.08746	5	-0.849961
4	HOXC8					4.80735	3.90689	3.90689		4	5	-0.866085
4	HOXC9					5.80735	6	5		6.08746	5	0.00469046
4	HOXD13					3.80735	4	4		4.08746	5	0.989489
4	IFNB1						1	4.9542	3.32193	4.08746	5	0.497075
4	IL31RA						4.58496	4.16993	7.33985	9.97728	5	0.863372
4	INSM1				4			3	3	3	5	-0.969635
4	KLF1				5.67243			5.2854	5.49185	5.16993	5	-0.753396
4	KLF17	5.16993						5.2854	5.49185	5.16993	5	0.491511
4	LBX1				4.9542		6.52356	4.39232		4.39232	5	-0.20217
4	LMO1		6.64386					6.16993	3	6.16993	5	-0.507181
4	MAZ					3.90689		7.90689	7.58496	10.2503	5	0.906714
4	MBD1				5.16993			1.58496	7.50779	10.3219	5	0.399047
4	MBD2					1		4	4.32193	6.16993	5	0.935744
4	MEIS3				6.90689			6.16993	6.16993	9.49185	5	0.235296
4	MESP1						1.58496	1.58496	1.58496	1.58496	5
4	NANOG						0	3.16993	2	4.16993	5	0.661759
4	NEUROG2					4.16993		3.32193	3.32193	3.32193	5	-0.96013
4	NKX6-3	5.16993	3.70044	3.80735						5.39232	5	0.42207
4	NPM2					3		1.58496	3.70044	4.75489	5	0.387186
4	NR1D1					6.64386		3	5	3	5	-0.736339
4	NR1H2					3.80735		10.3663	4.80735	9.78463	5	0.523696
4	OLIG1					2.32193		2.32193	2.32193	3.32193	5	0.451826
4	OVOL2					3.16993	1.58496	5.16993		3.58496	5	0.246245
4	PAX4				4.90689			8.16993	7.33985	8.81378	5	0.901033
4	PHF1					2.58496		1.58496	4.75489	5.58496	5	0.613261
4	PHOX2A				5	3.70044		3.70044		4.90689	5	0.028877
4	PLAGL1						4.58496	9.09276	3.90689	11.6724	5	0.277639
4	PML						2	6.89482	6.22882	9.56224	5	0.785322
4	PNRC1						1	1	1.58496	2.58496	5	0.806153
4	PTTG1						2.32193	2.80735	1.58496	3	5	-0.154234
4	RIPK3			4.45943		2.32193		5.49185		3.32193	5	0.00258245
4	SAFB						2.58496	5.16993	8.84235	6.90689	5	0.943595
4	SIX5		3.58496		7.85175			2.58496		5.58496	5	0.0298928
4	SMAD5						6.45943	7.16993	8.29921	9	5	0.967677
4	SOX11				4.16993			4	3.58496	4.08746	5	-0.593429
4	SOX12						3.70044	6	3.58496	4.08746	5	-0.27357
4	SOX30						2	2	2	5.16993	5	0.555556
4	TAF1D					0	0	2.32193		1.58496	5	0.684917
4	TCFL5						0	0	2	2	5	0.96225
4	TEAD2					3		8.16993	2	7.12928	5	0.281411
4	TGIF2						4.58496	5.16993	5	8.75489	5	0.608132
4	THAP3					3		4	4.58496	6.80735	5	0.773371
4	THAP8	4	4.32193						2.58496	2.80735	5	-0.942125
4	TLE2				11.4868			10.0553	9.45121	10.9024	5	-0.711843
4	TLX2					4.45943	6.52356	6.39232		5.39232	5	0.563692
4	TRIM16				9.32193	7.42626		5.75489		8.71425	5	-0.297736
4	TRIM27					2.58496		6.22882	9.41785	8.56224	5	0.980782
4	TRIP6				5.2854			6.04439	6.16993	8.04439	5	0.711234
4	VGLL1					0	1	2		1.58496	5	0.883771
4	YY1				6.32193			6.16993	7.90689	8.75489	5	0.69683
4	ZBTB32				3			3.58496	2.58496	5.97728	5	0.388217
4	ZBTB4				7.12928			9.5216	5.12928	7.12928	5	-0.182379
4	ZBTB7A				8.07682		6.22882	10.6618		8.22882	5	0.174039
4	ZNF22						6.58496	8.49185	5.32193	6.02237	5	-0.606703
4	ZNF275	2.80735						5.45943	6.44294	5.16993	5	0.941293
4	ZNF282						7.12928	5.16993	9.22882	6.39232	5	0.413992
4	ZNF322						2	6.16993	3.32193	8.36632	5	0.503997
4	ZNF324B		4.80735					4.45943	5.45943	9.16993	5	0.431999
4	ZNF449		2.58496					4	5.70044	5.16993	5	0.911622
4	ZNF45		4.90689					9.04439	7.94837	12.0028	5	0.823888
4	ZNF521		5.16993					5.58496	8.53916	10.0168	5	0.702463
4	ZNF526				4.70044			4.45943	6.45943	5.45943	5	0.600747
4	ZNF554		9.85331	4.16993					5	6.16993	5	-0.395555
4	ZNF623		2.58496					3.70044	5.39232	6.87036	5	0.795605
4	ZNF629					6.91886	6.78136	13.2116		8.89178	5	0.461738
4	ZNF660		5.58496			3.16993			4.90689	6.49185	5	0.147416
4	ZNF692						4.32193	6.64386	6.90689	9.22882	5	0.844463
4	ZNF746						2.80735	7.49185	6.97728	7.62936	5	0.747625
4	ZNF777						5.80735	9.29921	7.90689	5.90689	5	0.0171414
4	ZNF81		10.3783			5.80735			5.80735	8.90689	5	-0.547327
4	ZNF879		8.73809					9.74987	9.12928	9.32193	5	0.708892
4	ZSCAN2				6.39232			11.1098	12.0102	14.3667	5	0.955846
3	ATF7							8.62936	6.90689	8.16993	6	-0.706177
3	BARHL1				4.52356			7.25739		6	6	0.754919
3	BATF2							1.58496	2.58496	3.58496	6	0.866025
3	BHMG1							1	1	1	6
3	CDX2						4	1.58496		1.58496	6	-0.755929
3	CENPB							3.80735	4.32193	4.32193	6	1
3	CITED1							3.90689	1.58496	4.90689	6	-0.223917
3	DMRTC2							1.58496	1	6.22882	6	0.408976
3	DUX4							4.58496	3.58496	6	6	0.098736
3	EID2							1	1	1	6
3	FEV	3						6		4	6	0.69434
3	FIZ1							9.88264	4.45943	7.64386	6	-0.811587
3	FOXD2							4.24793	4	4.58496	6	0.0876097
3	FOXE1							4.24793	4	4.58496	6	0.0876097
3	GBX1							4.32193	3.32193	4.32193	6	-0.5
3	GTF2A1L						2	3.32193		4.64386	6	0.981981
3	HOXA2						5.39232	4.32193		4.32193	6	-0.755929
3	HOXA3					4.45943		5.32193		8.22882	6	0.851354
3	HOXC11							4	3.16993	5.08746	6	0.0772651
3	HSFY2							0	2.32193	4.16993	6	0.896906
3	ITGB3BP							0	1.58496	1	6	0.931038
3	KDM5C							8.22882	9.93664	8.96578	6	0.823919
3	KLF14							5.49185	5.2854	5.49185	6	-0.5
3	MNDA							4.70044	3	4.58496	6	-0.551701
3	MSX1						6	4.08746		4	6	-0.780692
3	MZF1							7.90689	4.80735	8.27612	6	-0.413722
3	PEG3							3.58496	6.49185	8.82972	6	0.895589
3	POU5F1B							9.29921	4.70044	5	6	-0.998304
3	RAX2					4.70044			2.32193	5.90689	6	-0.185482
3	RBAK							10.3923	10.5333	10.7549	6	0.79538
3	REPIN1							9.29921	7.71425	10.6294	6	-0.0504028
3	RHOXF1							1	1	2	6	0.5
3	RING1							1	1.58496	1	6	0.5
3	SCAND1							1	1	4.16993	6	0.5
3	SOHLH2							0	3.58496	2	6	0.897443
3	SP100							4.16993	10.2761	9.78136	6	0.997336
3	SP110							4.16993	4.58496	8.82972	6	0.568066
3	SP140							4.16993	8.40939	8.99435	6	0.99381
3	SP140L				3.32193	2				8.55075	6	0.953904
3	SPIB					1		4.75489		5.58496	6	0.994585
3	SPZ1							0	0	1	6	0.5
3	SRY							4	3.58496	4.08746	6	-0.352246
3	SSX7							5.80735	5.70044	3	6	-0.528819
3	STAT5A							6.71425	4.80735	7.93664	6	-0.125294
3	TBL1X						6.58496		8.16993	10.0875	6	0.837357
3	TCF23							2	2	2	6
3	THAP2							2	2.58496	4.80735	6	0.66117
3	THAP6				0				5.64386	7.78136	6	0.964015
3	THAP9						0		3	1	6	0.755929
3	TRIM11							9.22882	7.56986	9.5216	6	-0.374692
3	TRIM22						6.39232		7.83289	10.3696	6	0.776696
3	TSC22D4							4.58496	1.58496	4	6	-0.650746
3	TWIST1							3.45943	5.32193	3.45943	6	0.5
3	VSX1						4.80735	4.70044		8.2854	6	0.936007
3	YBX2				6.90689			3.90689		3.32193	6	-0.99637
3	ZBED1					3.32193			1	5.58496	6	-0.00741584
3	ZBED3							0	1	3	6	0.755929
3	ZFP1							10.6777	10.4553	12.1472	6	0.391583
3	ZFP14							10.8842	9.55075	9.76487	6	-0.98876
3	ZFP2							10.9578	8.3443	12.2512	6	-0.191482
3	ZFP28							9.99435	9.89178	10.1059	6	0.0242203
3	ZFP3							7.7879	8.3443	8.3443	6	1
3	ZFP30							9.66178	9.55075	13.3498	6	0.477598
3	ZFP37							9.09276	8.40088	11.6253	6	0.313016
3	ZFP41							7.90689	5	7.70044	6	-0.554102
3	ZFP57							8.17991	6.16993	6.16993	6	-1
3	ZFP62							14.5471	8.94837	12.3987	6	-0.79179
3	ZFP69							6.97728	5.64386	7.64386	6	-0.189032
3	ZFP82							11.0868	8.45121	9.66534	6	-0.88782
3	ZFP90							10.5304	11.5018	13.8727	6	0.724295
3	ZFP92							6.16993	4.16993	4.16993	6	-1
3	ZIC4							10.4553	8.81378	11.9248	6	-0.031915
3	ZIK1							5.32193	11.4429	12.8074	6	0.98525
3	ZKSCAN1							10.2668	8.49185	11.6439	6	-0.0726837
3	ZKSCAN2							6.75489	5.32193	5	6	-0.985045
3	ZKSCAN3							6.45943	7.32193	10.4305	6	0.668033
3	ZKSCAN5							7.33985	6.58496	8.07682	6	-0.00693565
3	ZKSCAN8							8.74483	7.78136	9.78136	6	0.0210835
3	ZNF112							10.3298	11.058	11.7398	6	0.875368
3	ZNF12							11.1066	10.7004	12.3696	6	0.28418
3	ZNF146							4.32193	4.32193	6.32193	6	0.5
3	ZNF169							7.90689	8.16993	8.67243	6	0.763376
3	ZNF174							5.45943	8.49185	10.1033	6	0.939805
3	ZNF175							9.16993	7.9542	8.16993	6	-0.986077
3	ZNF18							7.61471	7.80735	10.7616	6	0.546547
3	ZNF180							8.33985	9.2854	10.2288	6	0.866352
3	ZNF182							11.4691	11.8704	10.7549	6	-0.159925
3	ZNF189							10.1749	9.81378	12.3163	6	0.379917
3	ZNF202							7.39232	6.32193	10.5392	6	0.273438
3	ZNF205							6.16993	6.16993	8.53916	6	0.5
3	ZNF212							4.90689	6.90689	6.16993	6	0.931279
3	ZNF213							2.80735	7.49185	9.47978	6	0.956985
3	ZNF23							10.1749	11.8727	13.8727	6	0.841493
3	ZNF233							9.29232	8.15987	10.1923	6	-0.0658968
3	ZNF235							8.54689	11.6073	11.5362	6	0.999793
3	ZNF239							5.80735	4.75489	9.16993	6	0.289183
3	ZNF24							8.36632	9.22882	10.7142	6	0.780335
3	ZNF248							9.88417	10.9484	11.7993	6	0.896324
3	ZNF25							8.09276	8.15987	8.45533	6	0.643033
3	ZNF250							7.89482	11.0868	12.2288	6	0.967153
3	ZNF263							8.05528	10.7944	10.9069	6	0.999393
3	ZNF274							7	9.07682	10.9723	6	0.878901
3	ZNF286B							8.2854	11.1293	9.3443	6	0.783851
3	ZNF3							8.75489	8.83289	12.0668	6	0.517765
3	ZNF311	1.58496							3.90689	3.90689	6	1
3	ZNF317							8.78136	8.92481	9.19967	6	0.762896
3	ZNF32							9.9542	4.80735	6.80735	6	-0.922745
3	ZNF329							8.07682	5.58496	9.49185	6	-0.157152
3	ZNF334							8.29921	12.5584	13.5687	6	0.983554
3	ZNF337					6.40939			9.75489	8.97728	6	0.975029
3	ZNF35							5.45943	6.04439	7.62936	6	0.708347
3	ZNF354A							10.6147	7.12928	8.22882	6	-0.951211
3	ZNF354B							8.61471	7.12928	8.22882	6	-0.700875
3	ZNF354C							8.39232	6.90689	6.90689	6	-1
3	ZNF382							8.71425	11.2854	12.7993	6	0.930409
3	ZNF383							7.49185	8.22882	12.0674	6	0.624237
3	ZNF394							8.50383	8.64386	8.64386	6	1
3	ZNF397							6.78136	10.0224	11.4094	6	0.956421
3	ZNF426							11.5507	9.1472	10.6439	6	-0.787331
3	ZNF436							10.1749	8.3443	10.3443	6	-0.432412
3	ZNF444							8.41785	4.58496	7.90689	6	-0.602531
3	ZNF445							7.62936	5.16993	6.67243	6	-0.795492
3	ZNF446							8.50779	8.80735	9.75489	6	0.685839
3	ZNF454							10.0928	7.02237	9.02237	6	-0.766994
3	ZNF469						1		3.58496	3.58496	6	1
3	ZNF470							12.1908	8.81378	11.8918	6	-0.56765
3	ZNF473							9.01681	7.39232	9.23362	6	-0.4038
3	ZNF48							5.58496	6.75489	8.02237	6	0.854243
3	ZNF483							5.45943	9.17991	8.97728	6	0.998827
3	ZNF496							7.50779	8.90689	7.70044	6	0.605956
3	ZNF524							3.90689	4	6.90689	6	0.523449
3	ZNF544							6.16993	9.97728	12.1548	6	0.933174
3	ZNF551							6.80735	8.67243	11.585	6	0.79638
3	ZNF558							4.32193	5.90689	8.12928	6	0.813902
3	ZNF560							7	7.05528	7.32193	6	0.632573
3	ZNF566							6.90689	10.3163	12.8353	6	0.905983
3	ZNF569							11.4094	9.89178	13.3819	6	0.0750466
3	ZNF575							2.58496	2.58496	7.24793	6	0.5
3	ZNF579							6.83289	3.80735	5	6	-0.92027
3	ZNF582							7.22882	8.10329	12.3092	6	0.632889
3	ZNF583							11.2288	8.3443	11.6653	6	-0.39159
3	ZNF585A							13.3373	9.83289	12.4919	6	-0.686652
3	ZNF589					8.22882			7.58496	7.58496	6	-1
3	ZNF597							3	3.80735	3.80735	6	1
3	ZNF607					5.16993			4.39232	7.52356	6	0.279051
3	ZNF621						1		9.32193	9.77314	6	0.998957
3	ZNF628							5	6.9542	7.75489	6	0.959265
3	ZNF641							7.39232	9.08746	10.7549	6	0.868395
3	ZNF648			2				3.32193		3.32193	6	0.991609
3	ZNF655							5.58496	3.58496	9.55075	6	0.186891
3	ZNF665							8.33539	8.81378	10.8533	6	0.646849
3	ZNF667							7.52356	5.08746	9.13955	6	-0.116061
3	ZNF669							10.0042	9.36632	12.0549	6	0.290321
3	ZNF672							8.01123	4.80735	6	6	-0.92972
3	ZNF679							10.3923	8.32193	10.8455	6	-0.347003
3	ZNF688							5.58496	6.64386	7.93664	6	0.835938
3	ZNF689							7.83289	4.58496	6.39232	6	-0.83166
3	ZNF691							7.39232	6.97728	9.61471	6	0.367894
3	ZNF697			2				5.45943		3.45943	6	0.7363
3	ZNF7							6.89482	10.2761	12.3163	6	0.92802
3	ZNF70			3.16993					3.45943	3.45943	6	1
3	ZNF707							7.70044	4	9.56986	6	-0.186468
3	ZNF709							12.8887	12.2992	10.6018	6	-0.699341
3	ZNF720							6.62936	6.49185	6.16993	6	-0.730777
3	ZNF736							8.50779	8.64386	11.4305	6	0.535292
3	ZNF771							4	5.58496	7	6	0.881905
3	ZNF775							7.22882	4.45943	7.24793	6	-0.494834
3	ZNF780A							9.55075	9.89178	14.3971	6	0.553598
3	ZNF780B							11.3247	12.3786	13.3697	6	0.874733
3	ZNF781							6.58496	1.58496	3.58496	6	-0.917663
3	ZNF783						4.80735		4.90689	4.90689	6	1
3	ZNF786							3.80735	7.53916	6.9542	6	0.989326
3	ZNF787							6.58496	3.80735	5.39232	6	-0.822522
3	ZNF789		3.58496						6.58496	7.02237	6	0.993146
3	ZNF790							10.2992	10.3987	13.7649	6	0.521688
3	ZNF791							12.3038	11.7013	11.1867	6	-0.887826
3	ZNF84				10.8611				11.8626	14.2243	6	0.729658
3	ZNF841							8.62936	10.8025	13.0362	6	0.862035
3	ZNF850						7.97728		11.2923	11.973	6	0.987246
3	ZNF852							8.89482	10.2877	8.3443	6	0.242766
3	ZNF853							6.49185	5.32193	3.32193	6	-0.781552
3	ZNF880					4.45943			10.2574	11.3772	6	0.988566
3	ZNF98							7.71425	9.12928	11.611	6	0.777355
3	ZSCAN10							10.4553	8.04439	9.66534	6	-0.751791
3	ZSCAN12							8.62936	7.90689	9.90689	6	0.158216
3	ZSCAN18							6.16993	3.90689	10.1737	6	0.158347
3	ZSCAN20							7.04439	6.90689	6.58496	6	-0.730777
3	ZSCAN21							11.6243	9.99435	10.4919	6	-0.954635
3	ZSCAN25							6.97728	8	9.64386	6	0.791656
3	ZSCAN29							8	7.71425	8.49185	6	0.151261
3	ZSCAN30							3.45943	9.22882	12.2467	6	0.941159
3	ZSCAN4							5.32193	2.32193	4.32193	6	-0.755929
3	ZSCAN5C							5.2854	4.16993	6.16993	6	-0.0665231
3	ZSCAN9						1		10.0768	11.9658	6	0.986937
3	ZXDB							5.04439	4.75489	5.16993	6	-0.222391
2	ANHX								0	2	7
2	ARGFX								0	0	7
2	ASCL4							2.32193		2.32193	7
2	BHLHA9							0		0	7
2	CDY2B								2.32193	4.80735	7
2	CRX							7.2854		6.70044	7	-1
2	CTD-2135J3.4								8.39232	5.67243	7
2	CTD-2192J16.20					2.80735				2.58496	7	-1
2	DUXA								3.58496	2	7
2	EID1							0		1	7	1
2	ESX1							3.58496		2	7	-1
2	FOXD4L1							4.24793		4.58496	7	1
2	FOXR1							3.58496		3.58496	7
2	HKR1								9.97728	13.2467	7
2	HOXC13							4		4.08746	7	1
2	HSFX2								3.32193	2.58496	7
2	IFI16								7.78136	9.85175	7
2	KLF16							5.49185		8.49185	7	1
2	LEUTX								0	0	7
2	NACA						5			8.87036	7	1
2	NKX1-1							4.32193		4.32193	7
2	RHOXF2B								1	2	7
2	SOHLH1							0		3	7	1
2	SOX15							4		7.25739	7	1
2	SOX18							5		5.08746	7	1
2	SSX1								3.70044	3	7
2	SSX5								5.70044	6.58496	7
2	TAF1								5.16993	6.12928	7
2	TFDP1								2.32193	3.16993	7
2	THAP10								0	1	7
2	TPRX1								2	3.16993	7
2	UTF1							0		0	7
2	ZBED2								1	1	7
2	ZFP42							9.33985		8.92481	7	-1
2	ZFP69B								5.64386	8.43045	7
2	ZFX								10.6439	10.8297	7
2	ZGLP1							0		2	7	1
2	ZIM3								3.45943	3.58496	7
2	ZKSCAN4								7.49185	7.49185	7
2	ZKSCAN7								11.2288	12.5864	7
2	ZNF100								12.6073	13.2378	7
2	ZNF101								11.446	11.6018	7
2	ZNF107								12.8918	13.8376	7
2	ZNF114								5.04439	7.19967	7
2	ZNF117								9.32193	12.2378	7
2	ZNF121								9.1472	9.29921	7
2	ZNF124								10.0768	11.4574	7
2	ZNF132								9.83289	9.24793	7
2	ZNF133								10.8611	13.5983	7
2	ZNF134								7.75489	9.90689	7
2	ZNF136								10.8138	11.1163	7
2	ZNF138								9.90689	12.6935	7
2	ZNF14								9.22882	9.53138	7
2	ZNF140								10.7524	12.3658	7
2	ZNF141								10.8138	10.9159	7
2	ZNF154								8.04439	8.45943	7
2	ZNF155								12.4147	12.7586	7
2	ZNF157								8.40088	8.45533	7
2	ZNF16								8.73132	12.6382	7
2	ZNF160								9.97728	14.4221	7
2	ZNF165								8.12928	7.12928	7
2	ZNF181								14.1888	12.7283	7
2	ZNF184								10.5699	10.6439	7
2	ZNF19								6.58496	11.6839	7
2	ZNF195								13.9873	16.0868	7
2	ZNF197								9.94837	12.3718	7
2	ZNF20								8.90689	11.1163	7
2	ZNF200								4.32193	8.71425	7
2	ZNF208							8.69349		13.4331	7	1
2	ZNF211								11.4553	14.2831	7
2	ZNF214								5.16993	7.70044	7
2	ZNF215								5.32193	8.80735	7
2	ZNF221								7.70044	12.5142	7
2	ZNF224								12.7611	10.6294	7
2	ZNF225								7.94837	11.8494	7
2	ZNF226								9.09276	14.5297	7
2	ZNF227								11.5333	13.6974	7
2	ZNF232								8.90689	8.90689	7
2	ZNF234								8.02237	10.4919	7
2	ZNF251								10.5507	9.55075	7
2	ZNF253								8.90689	11.8634	7
2	ZNF256								11.2143	10	7
2	ZNF257								9.02237	11.611	7
2	ZNF26								11.6777	11.6618	7
2	ZNF267								6	7.67243	7
2	ZNF268								13.0617	13.9873	7
2	ZNF273								11.0224	9.33092	7
2	ZNF28								10.7142	13.0928	7
2	ZNF283								11.0868	13.4202	7
2	ZNF284								7.50779	8.07682	7
2	ZNF287								6.32193	9.39232	7
2	ZNF30								9.96578	13.0626	7
2	ZNF300								9.50779	12.8047	7
2	ZNF304								14.6073	12.9773	7
2	ZNF320								9.2854	12.5689	7
2	ZNF324								6.97728	8.9542	7
2	ZNF331								9.45121	15.7422	7
2	ZNF333								8.07682	8.29921	7
2	ZNF33A								12.4009	13.7492	7
2	ZNF33B								12.7228	12.2467	7
2	ZNF34								9.02237	10.3219	7
2	ZNF343								8.92481	10.8186	7
2	ZNF350								7.71425	8.82972	7
2	ZNF358							6.75489		5.32193	7	-1
2	ZNF37A								10.2854	11.0947	7
2	ZNF391								6.16993	8.02237	7
2	ZNF396								8.12928	9.81378	7
2	ZNF398							7.58496		9.62936	7	1
2	ZNF41								6.24793	8.87036	7
2	ZNF415								12.1923	14.5471	7
2	ZNF416								8.2854	8.70044	7
2	ZNF418								8.49185	14.6294	7
2	ZNF419								12.4305	15.6147	7
2	ZNF420							10.4179		12.2288	7	1
2	ZNF425								8.49185	6.39232	7
2	ZNF429								12.5507	12.6528	7
2	ZNF430								10.1293	12.0154	7
2	ZNF431								13.6073	12.2378	7
2	ZNF432								8.7879	12.5878	7
2	ZNF433								10.0768	13.9029	7
2	ZNF44								10.9944	11.3794	7
2	ZNF441								9.15482	9.53138	7
2	ZNF442								8.99435	12.8819	7
2	ZNF460								8.10852	8.91588	7
2	ZNF461								12.1033	13.0868	7
2	ZNF468								9.2854	11.0362	7
2	ZNF471							12.9041		10.6129	7	-1
2	ZNF479								8.78136	12.2378	7
2	ZNF480								10.8704	12.4147	7
2	ZNF484								8.24793	10.2479	7
2	ZNF485								6.90689	9.55075	7
2	ZNF486								9.90689	10.1085	7
2	ZNF490								11.3498	10.2095	7
2	ZNF493								12.6795	13.6935	7
2	ZNF500								7.45943	9.2854	7
2	ZNF501								4.16993	6.16993	7
2	ZNF502								8.45121	12.0362	7
2	ZNF506								11.7814	13.5236	7
2	ZNF510								8.02237	10.8634	7
2	ZNF514								6.12928	7.99435	7
2	ZNF517								7.90689	10.7313	7
2	ZNF519							6.32193		4.58496	7	-1
2	ZNF527								10.9837	10.858	7
2	ZNF528								10.4179	12.3696	7
2	ZNF529								9.22882	12.5233	7
2	ZNF530								9.39232	10.585	7
2	ZNF540								11.8138	14.1083	7
2	ZNF543								6.39232	6.61471	7
2	ZNF549								11.6294	12.0444	7
2	ZNF550								8.41785	10.2992	7
2	ZNF552								7.58496	9.32193	7
2	ZNF555								8.90689	11.7944	7
2	ZNF556								8.22882	10.5314	7
2	ZNF557								5.90689	8.26679	7
2	ZNF559								10.2167	12.9622	7
2	ZNF559-ZNF177								9.10852	9.58871	7
2	ZNF562								9.93664	11.1737	7
2	ZNF563								10.9513	11.6018	7
2	ZNF565								10.3443	12.7035	7
2	ZNF567								8.60733	13.0768	7
2	ZNF568								8.64386	15.4696	7
2	ZNF57								8.71425	12.9576	7
2	ZNF570								10.2288	11.0868	7
2	ZNF571								8.81378	13.4383	7
2	ZNF573								12.8484	14.4873	7
2	ZNF577								9.09276	5.97728	7
2	ZNF580							5.90689		8.07682	7	1
2	ZNF584								10.7549	11.7549	7
2	ZNF586								9.81378	11.7524	7
2	ZNF587								8.39232	11.9425	7
2	ZNF587B								9.90689	11.6294	7
2	ZNF596								8.71425	10.6439	7
2	ZNF599								7.58496	8.47978	7
2	ZNF600								8.90689	9.12928	7
2	ZNF610								9.90689	13.5454	7
2	ZNF611								9.75489	14.6915	7
2	ZNF613								6.50779	10.2586	7
2	ZNF614								7.50779	8.19967	7
2	ZNF615								12.1923	15.3742	7
2	ZNF616								9.77149	11.3443	7
2	ZNF619								9.42626	11.8242	7
2	ZNF620								7.16993	8.56224	7
2	ZNF625								9.22882	10.2538	7
2	ZNF626								13.4615	12.4305	7
2	ZNF627								8.49185	10.9099	7
2	ZNF630								10.5078	13.3951	7
2	ZNF649								8.05528	9.71425	7
2	ZNF66								11.3663	11.2784	7
2	ZNF662								8.75489	9.53333	7
2	ZNF671								9.04439	9.45943	7
2	ZNF674								9.40088	10.9837	7
2	ZNF677								10.0444	12.6147	7
2	ZNF678								9.22882	12.611	7
2	ZNF680								9.02237	10.3309	7
2	ZNF681								9.40939	11.4305	7
2	ZNF682								10.0224	14.8228	7
2	ZNF684								5.83289	6.04439	7
2	ZNF69							4		5.67243	7	1
2	ZNF695								10.1293	10.4305	7
2	ZNF696					5.16993				9.87036	7	1
2	ZNF699								10.9944	11.2969	7
2	ZNF700								12.2288	12.8388	7
2	ZNF701								9.83289	12.1293	7
2	ZNF705G								3.58496	4.64386	7
2	ZNF708								11.2288	11.2784	7
2	ZNF71								10.3987	9.3443	7
2	ZNF713								6.90689	7.12928	7
2	ZNF717								8.94837	11.2784	7
2	ZNF721								11.1183	12.2046	7
2	ZNF724								9.32193	11.3565	7
2	ZNF726								12.0362	13.4661	7
2	ZNF728								8.90689	10.4305	7
2	ZNF732								9.22882	11.5236	7
2	ZNF74								10.0224	11.1923	7
2	ZNF749								12.3129	10.1699	7
2	ZNF75D								6.39232	6.39232	7
2	ZNF766								12.2992	12.5622	7
2	ZNF77								10.5507	8.90989	7
2	ZNF772								12.7142	13.6439	7
2	ZNF773								9.90689	11.4594	7
2	ZNF776								9.16993	10.2854	7
2	ZNF778								6.97728	11.1799	7
2	ZNF782								8.50779	12.2784	7
2	ZNF79								8.52356	11.255	7
2	ZNF792								8.39232	10.7549	7
2	ZNF80								5.39232	7.61471	7
2	ZNF805								10.0112	8.56224	7
2	ZNF808								10.3399	12.2992	7
2	ZNF812P							8.58496		6.78136	7	-1
2	ZNF813								8.49185	10.3923	7
2	ZNF814								11.8611	13.6294	7
2	ZNF816								9.67243	12.9773	7
2	ZNF823								10.0768	12.2538	7
2	ZNF829								10.0362	10.3174	7
2	ZNF83								11.0279	14.5887	7
2	ZNF835								8.45121	9.45121	7
2	ZNF836								11.2574	12.5622	7
2	ZNF837								3	5	7
2	ZNF844								9.36632	10.4949	7
2	ZNF846								9.89482	10.8842	7
2	ZNF85								12.4305	15.224	7
2	ZNF878								8.81378	9.20945	7
2	ZNF891								5.75489	5.97728	7
2	ZNF91								12.1787	12.5887	7
2	ZNF92								12.8455	13.3815	7
2	ZNF93								12.7814	11.9159	7
2	ZSCAN16								6.64386	6.64386	7
2	ZSCAN23								6.90689	6.90689	7
2	ZSCAN31								8.12928	14.1098	7
2	ZSCAN32								7.07682	10.7549	7
2	ZSCAN5A								4.16993	9.39874	7
2	ZSCAN5B								4.16993	7.39232	7
1	AC002310.11									5.12928	8
1	AC084219.2									7.75489	8
1	BORCS8-MEF2B									4.32193	8
1	CCDC169-SOHLH2									1	8
[truncated: 88 more rows]
