# Supplementary material for: Relating protein functional diversity to cell type number identifies genes that determine dynamic aspects of chromatin organisation as potential contributors to organismal complexity
Source: PLoS One. 2017 Sep 25;12(9):e0185409. doi: 10.1371/journal.pone.0185409 (PMC5612723; doi:10.1371/journal.pone.0185409)
Supplement: S3 Data — (XLSX) [file pone.0185409.s003.xlsx]

## Sheet: Sheet1
9 celegans	8 celegans	7 celegans	6 celegans	8 dmelanog	7 dmelanog	6 dmelanog	6 trubripes
GRHL3	AK6	SUMO1	PQBP1	TADA3	FOXP1	L3MBTL4	ZNF711
NAB2	TCF4	FOXB2	ZNF793	MSL3	HOXD3	TRIB3	REL
TSG101	INSM2	MEF2C	WNT4	ESRRG	SUPT3H	PRMT2	MLX
MNAT1	HNF1A	ZNF710	GSX2	LOXL2	TAF6	MED25	TBL1XR1
EED	PSIP1	PHF8		PAX7	TOB1		RUNX1
MYEF2	ZNF236	TCF7L2		CDYL	EWSR1		MAGED1
TFDP3	SUB1	ASCL5		RNF10	MNX1		NFKBIZ
MED12	HMG20B	EBF4		SIRT2	ZXDC		STAT3
CDK7	NFIX	FOXD4L5		BIRC2	CBX8		LZTS1
ILF2	HDAC8	ZFAT		ZMYND8	SOX9		ERG
WDR5	YBX3	BLM		MED24	TCF20		ATXN7L3
MED4	HSF4	ERCC2		FOXN3	RFXANK		C1D
KLF5	KDM1B	SF1		MLX	USF2		TULP1
SSBP3	CDK8	HOXD1		ATXN7L3	TBL1Y		SCMH1
SOX6	ZNF827			LZTS1	EHMT2		WDR77
AIP	PMS1			SCMH1	SUV39H2		SUFU
MED23	MXI1			KAT7	TCEA2		KAT7
EZH2	CEBPG			SUFU	SMAD3		PKNOX1
SNAPC4	ATOH7			BRD8	HAND2		GTF3A
ARRB1	ATOH1			PHF12	CASZ1		ZNF384
ST18	PCBD2			VGLL2	NEUROG3		HMGA2
SMARCE1	MSX2			MED16			MIER1
E2F5				ING2			CITED4
SETDB1				UBE3A			PNRC2
PSMC3				KCTD1			ZNF687
ING3							NSD1
REXO4							CTBP1
TCF25							BRD8
TBP							RBBP8
KDM2B							PHF12
RBM14							ZNF131
ARNT2							VGLL2
PFDN5							ZBTB16
ZEB2							PIAS2
TDRD3							EHMT1
MAFK							DNMT1
TULP3							MED16
WDHD1							UBE3A
UBE2B							TSHZ2
LMCD1							ING2
SMARCAD1							KCTD1
NR4A3							LHX6
HDAC2							SETD7
CCNH							RARA
NME1-NME2							ACTL6A
BCOR							RBPJ
MMS19							ZBTB14
KAT8							TCEA1
PBRM1
ARID2
EYA3
MIER3
XRCC6
CCNC
RUVBL1
ZMYND11
BNC2
SETD3
RBL2
UBE2L3
