# Supplementary material for: Relating protein functional diversity to cell type number identifies genes that determine dynamic aspects of chromatin organisation as potential contributors to organismal complexity
Source: PLoS One. 2017 Sep 25;12(9):e0185409. doi: 10.1371/journal.pone.0185409 (PMC5612723; doi:10.1371/journal.pone.0185409)
Supplement: S4 Data — (XLSX) [file pone.0185409.s004.xlsx]

## Sheet: Sheet1
GO molecular function complete	#	#	expected	Fold Enrichment	+/-	P value
methylated histone binding	33	12	2.95	4.07	+	0.0203
protein binding	1414	163	126.41	1.29	+	3.12e-07
anion binding	100	24	8.94	2.68	+	0.00482
nucleotide binding	109	24	9.74	2.46	+	0.019
nucleoside phosphate binding	109	24	9.74	2.46	+	0.019
transferase activity	213	43	19.04	2.26	+	0.000117
catalytic activity	343	64	30.66	2.09	+	9.3e-07
transcription cofactor activity	456	64	40.76	1.57	+	0.0267
DNA binding	1669	122	149.2	0.82	-	0.00127
nucleic acid binding	1762	131	157.52	0.83	-	0.000447
metal ion binding	1000	64	89.4	0.72	-	0.0493
cation binding	1000	64	89.4	0.72	-	0.0493
transcription factor activity, sequence-specific DNA binding	1083	68	96.82	0.7	-	0.00679
nucleic acid binding transcription factor activity	1083	68	96.82	0.7	-	0.00679
GO biological process complete	#	#	expected	Fold Enrichment	+/-	P value
histone modification	188	44	16.81	2.62	+	6.58e-06
covalent chromatin modification	262	53	23.42	2.26	+	1.62e-05
macromolecule modification	431	78	38.53	2.02	+	1.29e-07
chromatin organization	297	56	26.55	2.11	+	6.25e-05
cellular component organization	596	91	53.28	1.71	+	1.18e-05
cellular component organization or biogenesis	600	92	53.64	1.72	+	6.98e-06
chromosome organization	326	60	29.14	2.06	+	3.84e-05
organelle organization	420	69	37.55	1.84	+	0.000197
cellular protein modification process	353	69	31.56	2.19	+	1.12e-07
protein modification process	353	69	31.56	2.19	+	1.12e-07
protein metabolic process	392	74	35.04	2.11	+	7.64e-08
cellular protein metabolic process	374	73	33.43	2.18	+	2.27e-08
Unclassified	23	1	2.06	0.49	-	0
Reactome pathways	#	#	expected	Fold Enrichment	+/-	P value
Chromatin modifying enzymes	137	31	12.25	2.53	+	0.00128
Chromatin organization	137	31	12.25	2.53	+	0.00128
Unclassified	1039	76	92.88	0.82	-	0
